# Supplementary material for: Amyloid β oligomers suppress excitatory transmitter release via presynaptic depletion of phosphatidylinositol-4,5-bisphosphate
Source: Nat Commun. 2019 Mar 13;10:1193. doi: 10.1038/s41467-019-09114-z (PMC6416269; doi:10.1038/s41467-019-09114-z)
Supplement: Supplementary file 4 — Source data for Main figures 1–10 [file 41467_2019_9114_MOESM4_ESM.xlsx]

## Sheet: Figure 1
	Figure 1b
		Replicate-1	Replicate-2	Replicate-3	Replicate-4	Replicate-5	Replicate-6	Replicate-7	Replicate-8	Replicate-9	Replicate-10	Mean	SEM
	Filopodium WT	0.143717	0.0933514	0.0449123	0.157791	0.0716204	0.109495	0.0726035	0.0551724	0.102935	0.0444615	0.089606	0.0118314
	Thin WT	0.312156	0.247347	0.224561	0.142012	0.229185	0.273738	0.217811	0.496552	0.154403	0.117067	0.241483	0.0324167
	Stubby WT	0.186742	0.205881	0.134737	0.157791	0.143241	0.273738	0.308565	0.165517	0.283072	0.230767	0.209005	0.0186875
	Mushroom WT	0.0970317	0.110566	0.157193	0.0315582	0.0572963	0.191617	0.0544526	0.22069	0.0514676	0.0748508	0.104672	0.0194173
	Cup WT	0.0860499	0.057263	0.0224561	0.0315582	0.0286482	0.109495	0.0726035	0.0551724	0.0900684	0.0151947	0.056851	0.00966018
		Replicate-1	Replicate-2	Replicate-3	Replicate-4	Replicate-5	Replicate-6	Replicate-7	Replicate-8	Replicate-9	Replicate-10	Replicate-11	Mean	SEM
	Filopodium APP/PS1	0.281113	0.132153	0.247343	0.100471	0.202318	0.123255	0.255234	0.0545377	0.161172	0.126733	0.21182	0.172377	0.0207419
	Thin APP/PS1	0.351391	0.151032	0.371014	0.100471	0.202318	0.184882	0.22333	0.177248	0.278388	0.39604	0.332861	0.251725	0.0285407
	Stubby APP/PS1	0.327965	0.245428	0.216425	0.251177	0.202318	0.200289	0.0957129	0.381764	0.161172	0.158416	0.1513	0.217452	0.0236198
	Mushroom APP/PS1	0.0937042	0.0755162	0.0927536	0.150706	0.0674394	0.092441	0.0638086	0.0409033	0.0732601	0.0158416	0.0756501	0.0765477	0.00975856
	Cup APP/PS1	0.0234261	0.0188791	0.0927536	0.100471	0.0337197	0.0308137	0	0.0409033	0.0879121	0.0475248	0.0605201	0.0488112	0.00944946
	Figure 1c
		Replicate-1	Replicate-2	Replicate-3	Replicate-4	Replicate-5	Replicate-6	Replicate-7	Replicate-8	Replicate-9	Replicate-10	Replicate-11	Replicate-12	Replicate-13	Replicate-14	Replicate-15	Replicate-16	Replicate-17	Replicate-18	Replicate-19	Mean	SEM
	WT	0.926369	0.725026	0.58386	0.52071	0.529991	0.958084	0.726035	0.993103	0.681946	0.721533	0.519856	0.972376	0.629471	0.918798	0.746114	0.54809	0.506429	0.48623	0.478452	0.693288	0.0406483
		Replicate-1	Replicate-2	Replicate-3	Replicate-4	Replicate-5	Replicate-6	Replicate-7	Replicate-8	Replicate-9	Replicate-10	Mean	SEM
	APP/PS1	1.0776	0.623009	1.02029	0.703297	0.708114	0.63168	0.638086	0.695356	0.761905	0.788353	0.764769	0.0478938
	Figure 1e left
	Data for CF
	WT	Amplitude (pA)	0	0.5	1	1.5	2	2.5	3	3.5	4	4.5	5	5.5	6	6.5	7	7.5	8	8.5	9	9.5	10	10.5	11	11.5	12	12.5	13	13.5	14	14.5	15	15.5	16	16.5	17	17.5	18	18.5	19	19.5	20	20.5	21	21.5	22	22.5	23
		Replicate-1	0	0	0	0	0	0	0	0	0	0	0	0.100719	0.23741	0.374101	0.417266	0.47482	0.510791	0.561151	0.597122	0.625899	0.669065	0.697842	0.719425	0.741007	0.76259	0.784173	0.791367	0.827338	0.841727	0.856115	0.877698	0.877698	0.884892	0.884892	0.899281	0.906475	0.920863	0.942446	0.956835	0.956835	0.956835	0.956835	0.964029	0.978417	0.985611	0.985611	0.985611
		Replicate-2	0	0	0	0	0	0	0	0	0	0	0	0.0106952	0.0802139	0.171123	0.31016	0.395722	0.561497	0.647059	0.716577	0.770053	0.780749	0.796791	0.834225	0.84492	0.871658	0.882353	0.887701	0.893048	0.903743	0.914439	0.919786	0.930481	0.930481	0.941176	0.946524	0.946524	0.962567	0.962567	0.962567	0.973262	0.973262	0.973262	0.973262	0.97861	0.97861	0.97861	0.97861
		Replicate-3	0	0	0	0	0	0	0	0	0	0	0.0394858	0.0909091	0.151515	0.209366	0.250689	0.288338	0.348026	0.393021	0.450872	0.516988	0.567493	0.624426	0.674013	0.707071	0.743802	0.772268	0.796143	0.827365	0.841139	0.855831	0.868687	0.878788	0.888889	0.897153	0.901745	0.909091	0.918274	0.926538	0.93113	0.934803	0.939394	0.94123	0.945822	0.949495	0.953168	0.955005	0.955923
		Replicate-4	0	0	0	0	0	0	0	0	0	0	0	0.00854701	0.0726496	0.175214	0.299145	0.431624	0.538462	0.606838	0.662393	0.700855	0.705128	0.74359	0.764957	0.799145	0.811966	0.811966	0.824786	0.837607	0.863248	0.876068	0.888889	0.893162	0.905983	0.923077	0.92735	0.935897	0.935897	0.944444	0.948718	0.957265	0.957265	0.961538	0.965812	0.965812	0.965812	0.965812	0.965812
		Replicate-5	0	0	0	0	0	0	0	0	0	0	0	0.0108696	0.119565	0.23913	0.36413	0.440217	0.5	0.565217	0.625	0.652174	0.684783	0.744565	0.76087	0.788044	0.804348	0.820652	0.836956	0.847826	0.853261	0.853261	0.86413	0.869565	0.880435	0.880435	0.880435	0.880435	0.896739	0.902174	0.907609	0.907609	0.913044	0.913044	0.918478	0.923913	0.929348	0.929348	0.929348
		Replicate-6	0	0	0	0	0	0	0	0	0	0	0	0.00286533	0.0859599	0.154728	0.22063	0.289398	0.329513	0.378223	0.429799	0.498567	0.538682	0.587393	0.630373	0.667622	0.713467	0.727794	0.753582	0.770774	0.790831	0.799427	0.822349	0.839542	0.856734	0.862464	0.87106	0.885387	0.902579	0.91404	0.922636	0.922636	0.931232	0.934097	0.939828	0.942693	0.945559	0.948424	0.951289
		Replicate-7	0	0	0	0	0	0	0	0	0	0	0.00658096	0.0374343	0.124552	0.22061	0.310337	0.386687	0.464715	0.525252	0.580294	0.627423	0.65765	0.699101	0.730644	0.757968	0.784638	0.799868	0.815089	0.833993	0.848991	0.85919	0.87359	0.881539	0.891236	0.8982	0.904399	0.910635	0.92282	0.932035	0.938249	0.942068	0.945172	0.946668	0.951205	0.95649	0.959685	0.960468	0.961099
		Replicate-8	0	0	0	0	0	0	0	0	0	0	0.00667968	0.0379958	0.126421	0.223919	0.314992	0.392487	0.471686	0.53313	0.588999	0.636834	0.667515	0.709588	0.741603	0.769338	0.796408	0.811866	0.827316	0.846503	0.861726	0.872078	0.886694	0.894762	0.904604	0.911673	0.917965	0.924294	0.936662	0.946015	0.952323	0.956199	0.959349	0.960868	0.965473	0.970837	0.97408	0.974875	0.975515
		Replicate-9	0	0	0	0	0	0	0	0	0	0	0	0.0109891	0.12088	0.241761	0.368136	0.44506	0.5055	0.571435	0.631875	0.659348	0.692315	0.752755	0.769239	0.796712	0.813196	0.829679	0.846163	0.857152	0.862647	0.862647	0.873636	0.87913	0.89012	0.89012	0.89012	0.89012	0.906603	0.912098	0.917592	0.917592	0.923087	0.923087	0.928582	0.934076	0.939571	0.939571	0.939571
		Replicate-10	0	0	0	0	0	0	0	0	0	0	0	0.00289971	0.0869914	0.156585	0.223278	0.292871	0.333467	0.382762	0.434957	0.50455	0.545146	0.594441	0.637937	0.675633	0.722029	0.736527	0.762625	0.780023	0.800321	0.80902	0.832218	0.849616	0.867014	0.872814	0.881513	0.896011	0.91341	0.925009	0.933708	0.933708	0.942407	0.945307	0.951106	0.954006	0.956905	0.959805	0.962705
	APP/PS1	Amplitude (pA)	0	0.5	1	1.5	2	2.5	3	3.5	4	4.5	5	5.5	6	6.5	7	7.5	8	8.5	9	9.5	10	10.5	11	11.5	12	12.5	13	13.5	14	14.5	15	15.5	16	16.5	17	17.5	18	18.5	19	19.5	20	20.5	21	21.5	22	22.5	23
		Replicate-1	0	0	0	0	0	0	0	0	0	0	0	0	0.027027	0.198198	0.333333	0.432432	0.513513	0.567568	0.567568	0.603604	0.648649	0.675676	0.693694	0.747748	0.774775	0.801802	0.801802	0.828829	0.846847	0.846847	0.864865	0.873874	0.873874	0.882883	0.882883	0.882883	0.900901	0.90991	0.90991	0.927928	0.927928	0.936937	0.945946	0.945946	0.945946	0.945946	0.945946
		Replicate-2	0	0	0	0	0	0	0	0	0	0	0	0	0.0333333	0.216667	0.325	0.433333	0.533333	0.591667	0.65	0.691667	0.725	0.75	0.775	0.825	0.85	0.875	0.875	0.891667	0.908333	0.916667	0.925	0.933333	0.941667	0.958333	0.958333	0.966667	0.966667	0.966667	0.966667	0.975	0.975	0.975	0.983333	0.983333	0.991667	0.991667	0.991667
		Replicate-3	0	0	0	0	0	0	0	0	0	0	0.0259259	0.0777778	0.137037	0.196296	0.262963	0.318518	0.366667	0.396296	0.42963	0.481482	0.525926	0.548148	0.566667	0.6	0.611111	0.62963	0.655555	0.674074	0.692593	0.707407	0.718518	0.744444	0.762963	0.777778	0.807407	0.814815	0.844445	0.851852	0.87037	0.874074	0.892593	0.892593	0.903704	0.918519	0.922222	0.933333	0.940741
		Replicate-4	0	0	0	0	0	0	0	0	0	0	0.034188	0.0769231	0.162393	0.222222	0.247863	0.264957	0.299145	0.324786	0.376068	0.410256	0.435897	0.461539	0.478633	0.512821	0.529915	0.57265	0.589744	0.641026	0.65812	0.692308	0.700855	0.709402	0.726496	0.74359	0.760684	0.769231	0.794872	0.803419	0.803419	0.811966	0.820513	0.820513	0.846154	0.846154	0.846154	0.880342	0.880342
		Replicate-5	0	0	0	0	0	0	0	0	0	0	0.104377	0.232323	0.373737	0.478114	0.565657	0.626263	0.707071	0.760943	0.808081	0.824916	0.848485	0.885522	0.895623	0.89899	0.915825	0.93266	0.936027	0.942761	0.952862	0.952862	0.956229	0.962963	0.96633	0.96633	0.96633	0.969697	0.979798	0.979798	0.979798	0.983165	0.983165	0.986532	0.986532	0.986532	0.986532	0.986532	0.986532
		Replicate-6	0	0	0	0	0	0	0	0	0	0	0.0328982	0.0774048	0.146706	0.2623	0.346963	0.415101	0.483946	0.528252	0.566269	0.602385	0.636791	0.664177	0.681923	0.716912	0.736325	0.762348	0.771626	0.795671	0.811751	0.823218	0.833093	0.844803	0.854266	0.865783	0.875127	0.880658	0.897336	0.902329	0.906033	0.914427	0.91984	0.922315	0.933134	0.936097	0.938504	0.947564	0.949045
		Replicate-7	0	0	0	0	0	0	0	0	0	0	0.033293	0.0783337	0.148466	0.265447	0.351127	0.420082	0.489753	0.534591	0.573065	0.609613	0.644433	0.672147	0.690106	0.725515	0.745161	0.771496	0.780885	0.805219	0.821492	0.833097	0.843091	0.854941	0.864517	0.876172	0.885629	0.891226	0.908104	0.913157	0.916905	0.9254	0.930878	0.933383	0.944331	0.94733	0.949766	0.958935	0.960434
		Replicate-8	0	0	0	0	0	0	0	0	0	0	0.0325081	0.076487	0.144966	0.259189	0.342849	0.410179	0.478207	0.521988	0.559555	0.595242	0.62924	0.656301	0.673837	0.708411	0.727594	0.753308	0.762476	0.786236	0.802125	0.813457	0.823215	0.834786	0.844136	0.855517	0.86475	0.870216	0.886696	0.891629	0.895289	0.903584	0.908932	0.911378	0.922069	0.924997	0.927376	0.936328	0.937792
		Replicate-9	0	0	0	0	0	0	0	0	0	0	0.0452082	0.0897148	0.159016	0.27461	0.359273	0.427411	0.496256	0.540562	0.578579	0.614695	0.649101	0.676487	0.694233	0.729222	0.748635	0.774658	0.783936	0.807981	0.824061	0.835528	0.845403	0.857113	0.866576	0.878093	0.887437	0.892968	0.909646	0.914639	0.918343	0.926737	0.93215	0.934625	0.945444	0.948407	0.950814	0.959874	0.961355
		Replicate-10	0	0	0	0	0	0	0	0	0	0	0.0205882	0.0650948	0.134396	0.24999	0.334653	0.402791	0.471636	0.515942	0.553959	0.590075	0.624481	0.651867	0.669613	0.704602	0.724015	0.750038	0.759316	0.783361	0.799441	0.810908	0.820783	0.832493	0.841956	0.853473	0.862817	0.868348	0.885026	0.890019	0.893723	0.902117	0.90753	0.910005	0.920824	0.923787	0.926194	0.935254	0.936735
		Replicate-11	0	0	0	0	0	0	0	0	0	0	0	0	0.0273784	0.200775	0.337667	0.438054	0.520189	0.574946	0.574946	0.61145	0.657081	0.684459	0.702712	0.757468	0.784847	0.812225	0.812225	0.839604	0.857856	0.857856	0.876108	0.885234	0.885234	0.89436	0.89436	0.89436	0.912613	0.921739	0.921739	0.939991	0.939991	0.949117	0.958243	0.958243	0.958243	0.958243	0.958243
	Data for insert bar graph
		Replicate-1	Replicate-2	Replicate-3	Replicate-4	Replicate-5	Replicate-6	Replicate-7	Replicate-8	Replicate-9	Replicate-10	Replicate-11	Mean	SEM
	WT	12.63	8.61	10.07	10.8	10.6	10.13	12.57	13.6	11.35	10.56		11.09	0.4672
	APP/PS1	11.66	9.4	10.3	12.2	12.2	10.2	14.34	7.9	11.17	10.07	8.54	10.73	0.555
	Figure 1e right
	Data for CF
	WT	Inter-event interval (s)	0	0.05	0.1	0.15	0.2	0.25	0.3	0.35	0.4	0.45	0.5	0.55	0.6	0.65	0.7	0.75	0.8	0.85	0.9	0.95	1	1.05	1.1	1.15	1.2	1.25	1.3	1.35	1.4	1.45	1.5	1.55	1.6	1.65	1.7	1.75	1.8	1.85	1.9	1.95	2	2.05	2.1	2.15	2.2	2.25	2.3
		Replicate-1	0	0.144295	0.295302	0.40604	0.520134	0.597315	0.66443	0.687919	0.721476	0.765101	0.788591	0.815436	0.852349	0.865772	0.88255	0.902685	0.909396	0.912752	0.926175	0.936242	0.942953	0.949664	0.95302	0.966443	0.969799	0.973154	0.973154	0.973154	0.979866	0.983221	0.983221	0.986577	0.986577	0.986577	0.986577	0.989933	0.989933	0.989933	0.989933	0.989933	0.989933	0.989933	0.989933	0.989933	0.989933	0.989933	0.989933
I		Replicate-2	0	0.146429	0.253571	0.35	0.464286	0.557143	0.617857	0.678571	0.714286	0.732143	0.782143	0.8	0.817857	0.839286	0.853571	0.878571	0.892857	0.907143	0.917857	0.928571	0.935714	0.939286	0.942857	0.95	0.953571	0.967857	0.967857	0.967857	0.967857	0.975	0.978571	0.978571	0.982143	0.982143	0.982143	0.982143	0.982143	0.982143	0.985714	0.985714	0.989286	0.989286	0.989286	0.989286	0.989286	0.989286	0.989286
		Replicate-3	0	0.162602	0.317073	0.463415	0.582656	0.653116	0.691057	0.742548	0.788618	0.818428	0.826558	0.859079	0.883469	0.894309	0.918699	0.929539	0.932249	0.940379	0.953929	0.95935	0.96206	0.96748	0.97019	0.97561	0.98374	0.98374	0.98645	0.98916	0.98916	0.99458	0.99458	0.99458	0.99729	0.99729	0.99729	0.99729	1
		Replicate-4	0	0.136076	0.275316	0.379747	0.46519	0.560127	0.632911	0.693038	0.746835	0.772152	0.816456	0.841772	0.873418	0.879747	0.892405	0.917721	0.920886	0.93038	0.939873	0.949367	0.955696	0.958861	0.962025	0.96519	0.96519	0.968354	0.968354	0.968354	0.974684	0.977848	0.984177	0.984177	0.987342	0.987342	0.987342	0.987342	0.987342	0.996835	1
		Replicate-5	0	0.0897	0.205128	0.324786	0.405983	0.457265	0.517094	0.564103	0.628205	0.666667	0.709402	0.74359	0.764957	0.794872	0.807692	0.833333	0.858974	0.867521	0.876068	0.888889	0.905983	0.923077	0.923077	0.931624	0.940171	0.940171	0.948718	0.948718	0.957265	0.957265	0.957265	0.961538	0.970085	0.974359	0.978633	0.978633	0.978633	0.982906	0.982906	0.991453	0.991453	0.991453	0.991453	0.995726	0.995726	0.995726	0.995726
		Replicate-6	0	0.166302	0.33698	0.496718	0.623632	0.68709	0.7593	0.796499	0.844639	0.873085	0.90372	0.921225	0.938731	0.949672	0.956236	0.967177	0.973742	0.978118	0.980306	0.980306	0.991247	0.993435	0.993435	0.995624	0.997812	0.997812	0.997812	0.997812	0.997812	0.997812	0.997812	1
		Replicate-7	0	0.130769	0.257692	0.353846	0.434615	0.530769	0.588461	0.626923	0.669231	0.719231	0.757692	0.776923	0.788462	0.788462	0.8	0.826923	0.842308	0.857692	0.880769	0.888462	0.915385	0.934615	0.946154	0.946154	0.95	0.961538	0.961538	0.973077	0.973077	0.973077	0.976923	0.976923	0.980769	0.980769	0.984615	0.984615	0.984615	0.988462	0.988462	0.992308	0.996154	0.996154	0.996154	0.996154	0.996154	0.996154	1
		Replicate-8	0	0.111111	0.277778	0.395425	0.48366	0.552288	0.624183	0.673203	0.689542	0.738562	0.777778	0.813725	0.846405	0.872549	0.892157	0.895425	0.908497	0.918301	0.93464	0.947712	0.95098	0.960784	0.964052	0.96732	0.977124	0.977124	0.977124	0.977124	0.977124	0.980392	0.98366	0.986928	0.990196	0.990196	0.990196	0.990196	0.993464	0.996732	0.996732	0.996732	0.996732	1
		Replicate-9	0	0.154047	0.326371	0.483029	0.584856	0.652741	0.718016	0.762402	0.793734	0.817232	0.848564	0.872063	0.890339	0.908616	0.921671	0.932115	0.942559	0.955614	0.960835	0.966057	0.971279	0.971279	0.976501	0.984334	0.986945	0.986945	0.986945	0.986945	0.989556	0.989556	0.992167	0.992167	0.992167	1
		Replicate-10	0	0.13253	0.248996	0.321285	0.37751	0.453815	0.514056	0.566265	0.614458	0.666667	0.73494	0.767068	0.807229	0.839357	0.84739	0.86747	0.883534	0.899598	0.911647	0.915663	0.931727	0.931727	0.939759	0.943775	0.947791	0.947791	0.951807	0.959839	0.963855	0.967871	0.975904	0.975904	0.975904	0.975904	0.983936	0.987952	0.987952	0.987952	0.991968	0.991968	0.991968	0.991968	0.991968	0.991968	0.991968	0.991968	0.995984
	APP/PS1	Inter-event interval (s)	0	0.05	0.1	0.15	0.2	0.25	0.3	0.35	0.4	0.45	0.5	0.55	0.6	0.65	0.7	0.75	0.8	0.85	0.9	0.95	1	1.05	1.1	1.15	1.2	1.25	1.3	1.35	1.4	1.45	1.5	1.55	1.6	1.65	1.7	1.75	1.8	1.85	1.9	1.95	2	2.05	2.1	2.15	2.2	2.25	2.3
		Replicate-1	0	0.0866667	0.126667	0.2	0.266667	0.293333	0.353333	0.4	0.46	0.513333	0.566667	0.58	0.646667	0.686667	0.693333	0.713333	0.74	0.76	0.76	0.773333	0.786667	0.806667	0.826667	0.84	0.866667	0.873333	0.873333	0.88	0.893333	0.893333	0.893333	0.906667	0.913333	0.913333	0.92	0.92	0.926667	0.94	0.946667	0.946667	0.96	0.96	0.96	0.96	0.96	0.966667	0.966667
		Replicate-2	0	0.0412371	0.0927835	0.14433	0.154639	0.185567	0.216495	0.257732	0.319588	0.360825	0.381443	0.381443	0.402062	0.42268	0.443299	0.484536	0.515464	0.515464	0.536082	0.597938	0.597938	0.608247	0.628866	0.639175	0.670103	0.680412	0.680412	0.71134	0.742268	0.752577	0.773196	0.773196	0.783505	0.804124	0.835051	0.845361	0.865979	0.865979	0.876289	0.876289	0.896907	0.896907	0.896907	0.896907	0.907216	0.907216	0.927835
		Replicate-3	0	0.126761	0.211268	0.28169	0.359155	0.373239	0.415493	0.457747	0.492958	0.556338	0.598592	0.619718	0.626761	0.65493	0.690141	0.71831	0.725352	0.739437	0.746479	0.753521	0.774648	0.788732	0.788732	0.795775	0.795775	0.816901	0.830986	0.838028	0.84507	0.84507	0.852113	0.852113	0.859155	0.873239	0.880282	0.894366	0.901408	0.901408	0.915493	0.922535	0.922535	0.922535	0.922535	0.922535	0.922535	0.922535	0.922535
		Replicate-4	0	0.0698925	0.172043	0.215054	0.284946	0.365591	0.44086	0.462366	0.532258	0.580645	0.607527	0.634409	0.682796	0.709677	0.736559	0.758065	0.806452	0.827957	0.833333	0.844086	0.870968	0.887097	0.903226	0.913979	0.913979	0.919355	0.924731	0.930107	0.94086	0.946237	0.951613	0.956989	0.956989	0.962366	0.962366	0.962366	0.967742	0.967742	0.967742	0.967742	0.978495	0.983871	0.983871	0.983871	0.983871	0.983871	0.983871
		Replicate-5	0	0.0877933	0.128313	0.2026	0.270133	0.297147	0.357927	0.4052	0.46598	0.520007	0.574033	0.58754	0.655073	0.695593	0.702347	0.722607	0.74962	0.76988	0.76988	0.783387	0.796893	0.817153	0.837413	0.85092	0.877933	0.884687	0.884687	0.89144	0.904947	0.904947	0.904947	0.918453	0.925207	0.925207	0.93196	0.93196	0.938713	0.95222	0.958973	0.958973	0.97248	0.97248	0.97248	0.97248	0.97248	0.979233	0.979233
		Replicate-6	0	0.041732	0.0938969	0.146062	0.156495	0.187794	0.219093	0.260825	0.323423	0.365155	0.386021	0.386021	0.406887	0.427753	0.448619	0.490351	0.521649	0.521649	0.542515	0.605113	0.605113	0.615546	0.636412	0.646845	0.678144	0.688577	0.688577	0.719876	0.751175	0.761608	0.782474	0.782474	0.792907	0.813773	0.845072	0.855505	0.876371	0.876371	0.886804	0.886804	0.90767	0.90767	0.90767	0.90767	0.918103	0.918103	0.938969
		Replicate-7	0	0.0407481	0.0916833	0.142618	0.152806	0.183367	0.213928	0.254676	0.315798	0.356546	0.37692	0.37692	0.397294	0.417668	0.438042	0.478791	0.509352	0.509352	0.529726	0.590848	0.590848	0.601035	0.621409	0.631596	0.662157	0.672344	0.672344	0.702905	0.733466	0.743653	0.764028	0.764028	0.774215	0.794589	0.82515	0.835337	0.855711	0.855711	0.865898	0.865898	0.886272	0.886272	0.886272	0.886272	0.896459	0.896459	0.916833
		Replicate-8	0	0.0945946	0.135135	0.189189	0.243243	0.297297	0.324324	0.337838	0.364865	0.391892	0.418919	0.418919	0.432432	0.432432	0.432432	0.445946	0.472973	0.486486	0.5	0.513513	0.54054	0.567568	0.594595	0.594595	0.608108	0.621622	0.648649	0.675676	0.675676	0.675676	0.689189	0.689189	0.702703	0.716216	0.716216	0.72973	0.72973	0.72973	0.756757	0.756757	0.756757	0.756757	0.756757	0.756757	0.783784	0.783784	0.810811
		Replicate-9	0	0.134595	0.175135	0.229189	0.283243	0.337297	0.364324	0.377838	0.404865	0.431892	0.458919	0.458919	0.472432	0.472432	0.472432	0.485946	0.512973	0.526486	0.54	0.553513	0.580541	0.607568	0.634595	0.634595	0.648108	0.661622	0.688649	0.715676	0.715676	0.715676	0.729189	0.729189	0.742703	0.756216	0.756216	0.76973	0.76973	0.76973	0.796757	0.796757	0.796757	0.796757	0.796757	0.796757	0.823784	0.823784	0.850811
		Replicate-10	0	0.0833333	0.136364	0.174242	0.272727	0.30303	0.363636	0.424242	0.469697	0.492424	0.515151	0.537879	0.560606	0.598485	0.643939	0.689394	0.712121	0.719697	0.727273	0.75	0.757576	0.765151	0.787879	0.80303	0.810606	0.825758	0.833333	0.840909	0.840909	0.856061	0.863636	0.863636	0.871212	0.878788	0.893939	0.901515	0.901515	0.909091	0.909091	0.909091	0.909091	0.909091	0.916667	0.916667	0.916667	0.924242	0.924242
		Replicate-11	0	0.149321	0.276018	0.393665	0.493213	0.529412	0.579186	0.61991	0.660633	0.701357	0.723982	0.737557	0.773756	0.78733	0.80543	0.823529	0.823529	0.837104	0.859729	0.873303	0.877828	0.886878	0.895928	0.900452	0.909502	0.914027	0.914027	0.923077	0.923077	0.923077	0.932127	0.932127	0.941176	0.941176	0.950226	0.954751	0.959276	0.959276	0.963801	0.972851	0.972851	0.972851	0.972851	0.977376	0.977376	0.977376	0.977376
	Data for insert bar graph
		Replicate-1	Replicate-2	Replicate-3	Replicate-4	Replicate-5	Replicate-6	Replicate-7	Replicate-8	Replicate-9	Replicate-10	Replicate-11	Mean	SEM
	WT	2	1.66	2.97	1.4	1.18	2.81	5.5	2.9	3.7	2.36		2.648	0.4031
	APP/PS1	0.78	0.63	1.05	0.65	1.1	1.9	1.43	1.3	1.76	1.8	1.62	1.275	0.1407
	Figure 1g
		Replicate-1	Replicate-2	Replicate-3	Replicate-4	Replicate-5	Mean	SEM
	WT	0	0	0	0	0	0	0
		77.8613	141.13	180.65	121.433	106.866	125.6	17.2032
		275.07	499.02	432.76	371.163	351.863	386	37.849
		305.153	595.423	646.2	494.24	582.88	524.8	60.1155
		363.343	697.113	725.873	551.07	808.157	629.1	78.3478
		376.883	807.037	824.097	571.11	928.78	701.6	100.05
		504.357	844.2	914.037	620.403	963.437	769.3	88.4909
		462.28	918.097	970.14	632.613	948.107	786.2	101.478
		517.577	943.75	933.927	669.603	968.857	806.7	90.4577
		499.057	875.01	991.077	654.21	1088.9	821.7	108.415
		494.063	882.95	1040	764.693	1110	858.3	109.18
		Replicate-1	Replicate-2	Replicate-3	Replicate-4	Replicate-5	Replicate-6	Replicate-7	Replicate-8	Replicate-9	Mean	SEM
	APP/PS1	0	0	0	0	0	0	0	0	0	0	0
		13.7765	16.0163	13.5093	77.3527	69.7597	25.5973	95.6057	29.3976	25.704	40.7466	10.4461
		125.867	160.403	98.9717	203.023	257.53	114.686	318.653	253.243	300.667	203.672	27.5866
		225.653	247.09	260.83	205.863	387.98	180.853	451.457	549.107	482.95	332.42	45.5923
		271.223	318.867	280.493	266.903	495.64	288.617	504.347	566.597	699.53	410.246	53.2463
		315.931	332.852	304.498	319.231	542.783	307.45	615.423	738.503	732.92	467.732	63.1039
		419.09	415.397	428.413	309.427	673.803	328.357	670.89	825.42	854.44	547.249	70.2627
		344.277	450.423	458.567	325.703	726.087	323.4	761.247	834.45	1038	584.684	87.0915
		326.45	549	549.28	411.01	757.903	347.327	815.5	898.16	1038.92	632.616	85.2212
		390.267	483.48	585.64	428.287	808.697	423.35	774.41	900.16	1039	648.143	79.4418
		390.267	602.477	594.873	522.76	832.57	409.917	831.773	803.763	1098	676.267	77.3789
	Figure 1i left
		Replicate-1	Replicate-2	Replicate-3	Replicate-4	Replicate-5	Replicate-6	Replicate-7	Replicate-8	Replicate-9	Replicate-10	Mean	SEM
	Veh	15	12.88	10.68	17.8	10.32	11.11	12.8	8	10.86	11.72	12.12	0.8606
	Aβ	10.62	6.59	7.81	13.48	8.85	10.38	10.56	6.7	10.8	9.4	9.519	0.669
	Figure 1i right
		Replicate-1	Replicate-2	Replicate-3	Replicate-4	Replicate-5	Replicate-6	Replicate-7	Replicate-8	Replicate-9	Replicate-10	Mean	SEM
	Veh	3.82	1.8	2.53	1.03	3.17	2.2	4.55	2.6	3.07	2.44	2.721	0.316
	Aβ	1.07	1.21	1.91	0.77	1.34	2.2	0.94	1.14	0.86	1.36	1.28	0.1443
	Figure 1k
		Replicate-1	Replicate-2	Replicate-3	Replicate-4	Replicate-5	Replicate-6	Replicate-7	Mean	SEM
	Veh	0	0	0	0	0	0	0	0	0
		104.572	158.769	122.053	78.1497	139.16	174.911	182.257	137.1	14.3943
		514.617	455.59	607.633	243.147	701.72	556.16	596.627	525.1	55.3186
		543.863	452.2	918.627	615.85	360.04	899.2	860.72	664.4	86.307
		670.233	871.503	912.27	894.477	794.013	897.853	1144.18	883.5	54.0593
		740.923	830.997	937.237	961.523	856.33	927.933	1229.03	926.3	58.0134
		757.083	899.087	950.13	959.23	974.793	1003.81	1210.03	964.9	51.0528
		814.23	900.123	1050.03	1041.57	987.737	1048.45	1281.27	1018	55.2383
		905.76	919.27	1065.57	1116.34	1002.89	1075.59	1354.78	1063	57.143
		933.8	937.16	1091.46	1112.84	1049.89	1106.15	1371.38	1086	55.4681
		963.243	928.507	1095.67	1187.93	1126.74	1119.98	1436	1123	62.9255
	Aβ	0	0	0	0	0	0	0	0	0
		124.981	19.5123	63.389	78.5023	71.92	63.53	104.572	75.2	12.6673
		255.7	157.007	181.797	200.283	298.353	195.38	314.617	229	23.0006
		452.273	398.413	391.453	437.657	563.98	481.483	343.863	438.4	26.9743
		500.517	384.917	398.073	498.303	656.7	487.2	470.233	485.1	33.6984
		528.957	461.847	426.44	572.747	717.867	543.53	540.923	541.8	35.1278
		548.857	500.667	455.983	632.927	788.543	583.44	557.083	581.1	40.6683
		562.507	456.1	434.07	681.847	808.263	614.263	614.23	595.9	48.7965
		540.377	459.373	408.247	709.48	839.297	647.253	705.76	615.7	57.9501
		616.067	469.333	446.41	750.233	820.757	650.317	733.8	641	53.6522
		670.567	516.45	403.08	799.42	860.82	666.103	763.243	668.5	61.0777
	Figure 1m
		Replicate-1	Replicate-2	Replicate-3	Replicate-4	Replicate-5	Replicate-6	Replicate-7	Replicate-8	Replicate-9	Replicate-10	Replicate-11	Mean	SEM
	Veh	91.4912	116.444	101.033	72.915	88.0079	121.638	109.769	86.009	71.5365	95.7529	145.296	99.99	6.647
	Aβ	118.791	87.9624	90.9555	129.258	110.966	80.8179	116.441	105.658	117.166	75.1261		103.3	5.802
[truncated: 54 more columns]

## Sheet: Figure 2
	Figure 2b
		Replicate-1	Replicate-2	Replicate-3	Replicate-4	Replicate-5	Mean	SEM
	WT	1.34335	1.20814	1.21867	1.12844	1.132	1.206	0.0390649
		1.45545	1.31997	1.32443	1.04915	1.02832	1.235	0.0839856
		1.21966	1.19702	1.24113	1.24027	1.2356	1.227	0.00837304
		Replicate-1	Replicate-2	Replicate-3	Replicate-4	Replicate-5	Mean	SEM
	APP/PS1	1.86824	1.43025	1.49631	1.3257	1.60559	1.545	0.0926775
		1.51405	1.54137	1.56091	1.65122	1.32946	1.519	0.0527672
		1.55794	1.45699	1.35623	1.56372	1.41398	1.47	0.0404767
	Figure 2d
		Replicate-1	Replicate-2	Replicate-3	Replicate-4	Replicate-5	Mean	SEM
	Veh	1.14742	1.04671	1.15103	1.20892	1.13257	1.137	0.0261249
		1.22359	1.26357	0.952364	1.35437	1.14165	1.187	0.0679429
		1.04307	1.11655	1.05935	1.38623	1.18542	1.158	0.0622485
		Replicate-1	Replicate-2	Replicate-3	Replicate-4	Replicate-5	Mean	SEM
	Aβ	1.33015	1.33721	1.68389	1.45879	1.68834	1.5	0.0794777
		1.42796	1.39425	1.77006	1.35172	1.59145	1.507	0.077268
		1.60232	1.46861	1.44442	1.12608	1.56581	1.441	0.0841285
	Figure 2f
		Replicate-1	Replicate-2	Replicate-3	Replicate-4	Replicate-5	Replicate-6	Replicate-7	Replicate-8	Replicate-9	Replicate-10	Replicate-11	Replicate-12	Replicate-13	Mean	SEM		Replicate-1	Replicate-2	Replicate-3	Replicate-4	Replicate-5	Replicate-6	Replicate-7	Replicate-8	Replicate-9	Replicate-10	Replicate-11	Replicate-12	Replicate-13	Replicate-14	Replicate-15	Mean	SEM
	WT	33.4	25.9	33.3	26.2	27.4	45.7	64.8	60.4	38.7	88.7	38.09	62.16	48.24	45.6146	5.20498	APP/PS1	34.4	14.1	22.4	18.7	29.8	13.9	38.4	56.4	17.6	29.7	48.6	26.73	39.26	36.13	41.97	31.206	3.26575
		61.7	56.3	70.6	57.8	57	96.4	128.1	110.9	88.9	165.7	79.97	137.12	136.94	95.9562	10.1788		66.1	40.9	50.3	49.8	60.5	43.9	101.4	133.9	45.7	74.6	113.66	61.73	100.45	100.83	101.07	76.3227	7.66203
		82	77.1	85.8	87.6	78.9	141.1	187.7	136	123.8	220.4	123.02	203	257.8	138.786	16.7698		91.4	66	78.8	80.5	92.6	82.8	162.9	193.6	69.2	106.8	188.57	108.36	157.02	165.28	163.92	120.517	11.8164
		101.2	103.1	114.1	113.7	104.1	178	231.3	172.4	155.9	255.5	167.01	264.83	329.29	176.187	20.4219		118.3	88.5	100.8	101.8	119.9	99.1	212.2	250.8	85.7	130.6	254.12	150.46	212.8	235.67	221.55	158.82	16.5681
		123.1	122.3	132.5	140.2	125.1	205	264.9	207.4	183.2	288.1	210.9	321.18	412.5	210.491	24.8789		144.6	107.4	121.1	122.1	142.5	118.7	259.2	301.5	101.7	151.4	305.55	185.81	270.55	299.35	286.91	194.558	21.0424
		143.1	151.5	147.9	159.6	140.1	225.7	309.1	232	211.5	325.3	254.78	378.66	465.81	241.927	28.3823		164.9	122.8	138.2	142.1	159.3	133.5	309.9	347	115.4	174.2	359.14	231.16	324.87	360.04	345.88	228.559	25.6812
		160.3	175	168.8	186.8	151.5	249.1	342.1	257.1	238.9	355.5	283.98	434.17	509.01	270.174	31.0724		186.5	137.1	157.3	161.3	179.9	150.1	357.4	397.6	129.8	197.3	403.95	270.52	378.23	418.83	405.2	262.069	30.0515
		172.6	192.7	179.8	208.5	164.9	269.1	371.2	277.8	265.6	382.2	316.14	488.18	554.62	295.642	34.2998		208.6	148.8	175.2	176.2	192.5	160.5	388.2	439	150.4	216.2	466.81	305.12	438.4	484.9	453.83	293.644	34.7706
		185.4	211.6	192.4	231.7	175.3	287.3	403.5	304.4	285.4	398.6	355.66	547.09	597.24	321.199	37.5729		227.9	160.4	190.3	193.8	209.9	170.38	431	486.5	171.3	238.1	498.32	342.19	495.34	535.72	507.6	323.917	38.7057
		196.9	232.6	210.1	249.9	181.7	304	425.3	319.1	311.7	433.3	381.36	598.74	632.82	344.425	40.4085		251.8	168.9	205.1	207	222.7	184.08	475.9	520.6	192	257.3	545.34	383.46	545.76	582.96	551.01	352.927	42.442
		210.1	252	221.8	275.4	191.6	316.1	448.2	330.6	336.1	456.3	415.05	642.76	671.56	366.736	43.0137		273	177.4	218.3	223.5	232.7	200.48	507.3	562.4	207.4	278.6	592.38	419.86	601.15	625.06	587.33	380.457	46.0458
		220.9	268.7	234.8	297	198.1	326.1	467.1	345	357.6	474.9	449.04	692.05	709.67	387.766	45.995		293.4	182.1	232.4	235.2	243.6	211.28	541.6	597.5	219.8	296.2	642.75	460.62	645.04	658.27	617.03	405.119	49.4027
		230.6	283.9	254	318.2	210.9	339.1	487.9	352.4	380.2	493.1	483.23	731.84	744.46	408.448	48.2695		311.6	188.2	245.6	246.3	257.1	225.08	578	623.4	236.5	315.7	689.31	495.18	682.08	684.44	646.81	428.353	52.0383
		238.1	302.5	266.4	340.2	224	346.3	502.8	363.4	408.2	506.5	513.1	771.68	786.16	428.411	50.8822		326.4	193.4	258	256.9	265.3	232.18	616.6	654.4	247.5	334.2	720.77	523.89	723.66	710.47	670.02	448.913	54.802
		247.8	320.2	277.9	362.6	235.4	361.5	514.7	372.8	422.2	518.4	547.75	809.22	810.16	446.202	52.6597		344.8	197.7	269.8	266.3	274.9	234.28	646.4	685.6	257.3	353	755.14	562.19	761.63	738.51	697.82	469.691	57.7517
		255.2	333.1	287.4	381.8	244.5	374.4	532.8	379.9	443.6	528.1	574.8	838.56	837.12	462.406	54.4773		361.9	201	281.4	275.4	285.3	238.68	686.5	711	272	373.4	780.9	590.58	800.88	762.44	716.48	489.191	60.1596
		265.6	352.5	297.9	394.3	251.8	386.1	548.9	387.1	464.5	538.6	599.78	875.76	866.08	479.148	56.6531		378.7	206.7	295.2	284.1	292.9	243.48	717.5	733.6	278.9	389.8	792.86	614.49	836.64	783.74	738.51	505.808	62.1052
		275.4	363.9	309.6	409	258.9	393	564.7	396.8	482.8	545.3	617.66	902.98	876.75	492.061	57.6029		392.6	211	304.9	292.1	300.2	248.68	748.2	758.2	288.1	404.1	815.52	636.64	868.3	799.86	756.87	521.685	64.1615
		281.4	381.5	319.1	424.8	263.9	405.1	579.4	402.1	498.8	556.7	636.47	932.79	890.27	505.564	58.9384		402.9	213.6	313.2	297.1	307.3	250.28	778.2	777.9	293.2	417.8	841.45	659.2	895.1	826.09	778.46	536.785	66.6465
		290.7	395.8	329.8	437.5	267.7	409.5	585.9	407	515.4	564.3	649.18	970.53	918.76	518.621	61.2161		416.8	217.7	320.9	305.3	315.6	253.78	807.3	799.4	302	429.1	857.12	679.98	919.15	846.69	797.22	551.203	68.4646
		298.1	406.8	342.4	448.5	273.6	419.2	594.7	416.9	530.8	573	664.08	993.31	928.49	529.991	61.969		430.9	221.8	328.7	311.4	322.2	257.18	832.4	815.3	307.3	444.6	881.07	697.98	941.46	863.95	816.83	564.871	70.2641
		307.4	427.5	359.1	462.2	279	425.5	600.5	422.6	552.3	577.7	668.42	1021.41	933.84	541.344	62.4868		441.2	225.3	336.2	318	326.4	259.18	857.2	824.1	314.7	456.8	900.6	718.19	966.85	884.23	834.74	577.579	72.0872
		316.6	446.6	368.3	473.8	286.4	431.3	611.3	428.4	566.5	583.3	683.48	1057.36	941.53	553.452	63.8438		454.3	229.4	343	323.4	329.5	263.18	879.9	837.5	317.8	466.8	929.13	737.8	990.01	903.96	851.5	590.479	74.1165
		323.5	462.9	379.1	482.8	294.5	440.1	616.9	430.7	578.9	590.4	704.53	1085.57	945.41	564.255	64.8256		463.9	233.8	351.8	328.8	332	267.88	904.6	847.9	325	475.5	943.65	754.35	1011.61	924.38	865.34	602.034	75.6614
		331.2	480.3	384.9	490.7	299.6	451.3	621.6	441.2	594.2	602.5	725.81	1117.74	948.58	576.125	66.0639		472.1	238.7	358.8	335.4	334.2	270.68	932	856.7	327.9	485.2	959.28	778.16	1026.46	940.59	880.25	613.095	77.2191
		337.9	500	397.6	502	306.2	457	631.5	445.9	610.2	612.1	739.41	1134.44	954.63	586.837	66.4867		485	243.1	364.7	341.3	336.7	274.18	955.1	866.3	331.2	494.6	983.7	793.69	1043.34	958.77	895.07	624.45	78.8869
		347.8	514.7	411.7	510.1	311.7	461.2	636.8	450.6	622.8	619.3	752.37	1158.01	957.75	596.525	67.1675		493	247.9	371.7	346.5	339	277.98	977.8	875.7	334.6	505.3	997.96	810.07	1060.3	973.27	909.28	634.691	80.2699
		355.5	530.6	416.8	517.2	314.5	463.1	645.1	453.4	636.7	623.7	760.37	1188.97	962.06	605.231	68.5956		500.9	252.1	379.8	351	340.1	280.98	1006.3	883.5	338.3	515.6	1010.31	827.59	1076.2	986.98	925.38	645.003	81.7631
		361.3	545.3	424.4	530.1	318	468.7	648	454.9	653.3	629.8	767.42	1219.86	967.53	614.508	69.9881		510.3	257.4	387.2	356.9	343.8	285.43	1027.8	891.1	341.7	523.2	1018.59	837.97	1097.38	1000.21	939.99	654.598	82.9528
		367.8	555.9	432.1	540.1	322.7	474.1	652.6	459.9	666.9	635.2	775.99	1247.82	980.46	623.967	71.4511		521.1	260.3	393.5	362.9	345.4	287.93	1056.5	898.6	344.7	531.5	1025.23	848.04	1117.75	1014	951.72	663.945	84.3545
		374.7	574.4	438.5	550	329.2	478.8	655.5	464.4	677.6	639	782.58	1274.05	989.87	632.969	72.6149		531.9	264.4	400.1	367.8	348.3	291.23	1080.8	905.4	347.4	538.9	1031.73	859.77	1130.64	1022.86	964.68	672.394	85.369
		380.6	592.5	446	556.3	332	485.7	660.1	471.7	687.6	640.8	786.65	1299.53	999.16	641.434	73.7854		538.3	266.1	408	372.9	351.2	294.23	1102.5	909.7	350.6	545	1039.73	878.36	1148.67	1035.92	974.24	681.03	86.6371
		388.4	611.6	454.3	564.2	336.6	490.7	665.6	475.4	696.8	646.5	796.06	1320.49	1002.5	649.935	74.5604		546.6	273.1	416.8	376.9	352.6	298.03	1126.3	913.1	355	548.8	1059.32	891.18	1164.86	1049.57	984.51	690.445	87.9718
		394.9	626.8	463.1	575.2	340.8	494.3	669.2	480.2	710.9	651.4	806.73	1345.25	1014.47	659.481	75.8924		554.8	275.5	422	382.2	354.5	301.13	1149.4	918.6	358.7	550.1	1073.94	903.28	1176.26	1064.12	991.76	698.419	89.2397
		399.4	642.5	467.2	587.5	343.9	496.7	677	485.2	721.6	658.6	817.61	1368.87	1034.18	669.251	77.5469		565.1	281.3	426.9	387.1	356.1	305.53	1167.5	924.9	360.9	553.5	1092.65	913.73	1190.39	1078.67	1003.97	707.216	90.5224
		403.8	659.1	476.5	601.1	348.2	500.2	680.2	490.4	732.5	665	829.61	1401.02	1039.03	678.974	79.132		576	285.9	431.8	391.7	358.4	310.83	1193.6	931.1	364.2	555.9	1104.07	921.1	1201.28	1092.73	1013.36	715.465	91.6733
		412.1	674.9	485.8	612.3	355.1	505.7	685	494.8	749.3	668.3	842.01	1422.37	1048.32	688.923	80.1154		585	290.7	438.2	396.9	360.2	317.83	1212.9	937.1	370.9	560.5	1122.43	932.78	1212.63	1102.93	1024.61	724.374	92.6839
		417.3	692.7	495.8	626.8	356.8	513.8	691.6	497.8	759.9	675.4	850.71	1445.78	1052.23	698.202	81.1598		592.5	298.1	443.2	402.5	362.9	321.33	1233.4	941.5	376.2	562.4	1137.56	944.04	1221.02	1112.04	1032.11	732.053	93.5622
		423.2	710	504.9	636.5	360.6	518.5	695.4	499.9	772	684.6	857.37	1470.49	1056.21	706.898	82.3189		601.1	304	451.3	407	366.5	325.33	1249.3	947.3	380.5	567.3	1152.82	952.6	1229.63	1120.97	1041.26	739.794	94.3084
		428.6	730.2	511.1	647.4	367.7	524.7	698.2	503.6	786	695	870.43	1485.81	1066.27	716.539	83.1014		610.6	308.6	455.4	412.2	370	328.33	1268.7	951.7	383.7	572.8	1176.77	965.69	1243	1128.7	1051.97	748.544	95.5921
	Figure 2g
		Replicate-1	Replicate-2	Replicate-3	Replicate-4	Replicate-5	Replicate-6	Replicate-7	Replicate-8	Replicate-9	Replicate-10	Replicate-11	Replicate-12	Replicate-13	Replicate-14	Replicate-15	Mean	SEM
	WT	158.7	64.97	168.9	235.7	177.4	310	484.8	319.8	263.6	447.2	455.38	458.16	759.3			331.1	51.69
	APP/PS1	234.5	127.2	188.3	202.4	272.7	177.3	347.4	681.4	232	322.8	601.43	430.02	632.21	592.94	576.33	374.6	49.84
	Figure 2h
		Replicate-1	Replicate-2	Replicate-3	Replicate-4	Replicate-5	Replicate-6	Replicate-7	Replicate-8	Replicate-9	Replicate-10	Replicate-11	Replicate-12	Replicate-13	Replicate-14	Replicate-15	Mean	SEM
	WT	0.21046	0.398645	0.197158	0.111158	0.154453	0.147419	0.133663	0.188868	0.146813	0.198345	0.0836444	0.135673	0.0635322			0.1669	0.02289
	APP/PS1	0.146	0.110849	0.118959	0.0923913	0.109278	0.0783982	0.110535	0.0827708	0.0758621	0.0920074	0.0808074	0.0621599	0.0620996	0.0609336	0.0728229	0.09039	0.006315
	Figure 2j
		Replicate-1	Replicate-2	Replicate-3	Replicate-4	Replicate-5	Replicate-6	Replicate-7	Mean	SEM		Replicate-1	Replicate-2	Replicate-3	Replicate-4	Replicate-5	Replicate-6	Replicate-7	Mean	SEM
	Veh	52.2	25.2	29.5	41.55	37	58.2	30	39.0929	4.66755	Aβ	37.4	17.9	28.8	31	33.75	49.4	27.1	32.1929	3.68
		121.2	72.9	53.8	89.85	79.2	119.4	66.84	86.17	9.74803		103.2	54.9	66.75	74.5	75.15	116.8	63.7	79.2857	8.47116
		193.3	120.15	77.8	131.1	121.2	177.2	101.04	131.684	15.3949		165.8	87.9	99.6	107.2	118.65	164.1	104.3	121.079	11.8453
		256	166.65	105.4	168.6	169.2	218.6	134.88	174.19	18.9331		218.6	117.9	135.75	140.9	168.15	217.5	140.2	162.714	15.3316
		321.4	202.05	135.1	205.95	208	253.8	159	212.186	23.1915		257.4	147.9	170.25	169.9	205.65	261.5	173.1	197.957	17.1192
		381.1	244.65	157.1	242.4	249.3	278.3	182.52	247.91	27.2678		304.2	172.4	198.45	197	244.8	304.2	205.9	232.421	20.2204
		427.1	274.8	182.8	272.1	280.3	302.2	202.68	277.426	29.9208		342	199.4	222.3	229.7	278.1	340.3	235.4	263.886	21.8277
		474.1	309.15	207.7	305.7	312.3	328.6	228.12	309.381	32.538		384	231.4	252.15	265.6	316.8	376.8	263.2	298.564	23.2764
		516.8	345.15	231.2	330.75	344.3	355.6	244.2	338.286	35.398		439	257.9	280.35	294.4	348.6	410.9	295.6	332.393	26.207
		554.9	369.6	249.7	372.3	371.8	386.1	264.96	367.051	37.7651		473.2	279.9	301.05	327.2	381.75	458	322.2	363.329	28.9538
		596.9	400.2	267	412.35	398.4	403.4	283.32	394.51	40.8331		513.2	300.9	324.15	362.7	415.5	494.9	348	394.193	31.4316
		634.7	425.25	290.2	441.3	421.7	427.2	309.6	421.421	42.4416		541.2	317.3	348.45	390.4	446.1	532.3	374.2	421.421	33.3125
		668.8	453.6	303.5	479.85	443.3	446.7	333.36	447.016	44.6782		567.4	333.9	368.55	419.7	470.7	566.4	402.3	446.993	34.8478
		706.8	478.2	311	512.55	464.9	468.3	354.72	470.924	47.9448		602.4	349.8	385.2	442.4	494.4	594.3	427.1	470.8	37.101
		740.5	507.15	320.8	548.55	493.9	489.1	369	495.571	51.0697		633.2	362.7	399.75	457.7	515.25	624.5	452.3	492.2	39.6458
		768.1	526.8	326.8	582	521.2	509.4	388.8	517.586	53.4648		662.8	379.1	414.45	469.8	536.85	644.7	474.3	511.714	41.2159
		806.1	546.6	338.4	607.05	542.8	527.6	406.08	539.233	56.5018		686	391.6	430.5	481.6	555	666.2	497.9	529.829	42.5214
		832.8	563.25	354.9	641.25	561.4	546.4	418.68	559.811	58.4025		710	404.5	448.5	486.9	570.9	686.4	515.8	546.143	43.9592
		859.5	580.8	371.4	662.4	580.2	560.9	431.76	578.137	59.9087		738	413.8	468	494	586.95	707.1	533.7	563.079	45.9991
		891.4	598.8	389.3	681.9	599.2	580.8	444.12	597.931	61.8476		768.6	421.8	477.6	499.6	602.4	729.2	551.2	578.629	49.0689
		922.1	615	404.6	704.25	616.2	598.1	455.76	616.573	64.0259		792.6	430.8	489.9	507.3	616.65	737.7	566.2	591.593	50.3145
		942	631.8	410.8	720.45	639.5	613.8	466.68	632.147	65.5691		821.8	436.4	501.45	515	639.45	745.8	581.2	605.871	52.5138
		972.8	646.05	417.4	751.5	655.3	626	474.48	649.076	69.011		839.2	441.9	513	520.9	660.6	749.8	596.2	617.371	53.4639
		1001.3	671.55	427.6	772.275	672.1	641.4	482.76	666.998	71.5139		858.8	449.1	524.55	527	676.2	759.4	611.2	629.464	54.7795
		1025.8	688.35	438.5	800.775	689.6	653	487.56	683.369	74.0545		878.6	457.3	536.1	533.1	695.1	766.9	626.2	641.9	56.0265
		1056.6	705	438.5	824.175	708.8	669.1	493.2	699.339	77.8866		898.6	464.2	547.65	539.2	709.95	774.65	641.2	653.636	57.3611
		1084.6	724.65	445.3	847.875	722.5	683.2	503.28	715.915	80.6193		922.6	470.5	559.2	545.3	725.55	783.37	656.2	666.103	59.2526
		1103.6	741.6	455.5	867.375	737.2	699	512.04	730.902	82.0057		942.4	479.2	570.75	551.4	742.35	793.47	671.2	678.681	60.6465
		1135.3	757.2	461.5	888.375	752.1	711.9	520.56	746.705	85.2043		966.4	488.8	582.3	557.5	756.45	803.07	686.2	691.531	62.3417
		1156.6	773.25	469.5	912.375	769.3	728.3	524.16	761.926	87.5271		991.6	494.5	593.85	563.6	775.05	812.27	701.2	704.581	64.5912
		1182.9	793.05	478.6	935.475	780.7	742.8	535.44	778.424	89.8		1019.2	502.1	605.4	569.7	787.56	823.27	716.2	717.633	66.8916
		1211.2	811.8	486.9	954.975	794.6	764.3	546.96	795.819	92.1288		1037.2	509.4	616.95	575.8	803.31	828.27	731.2	728.876	68.0718
		1233	823.95	493.9	976.575	808.9	775.6	556.32	809.749	94.1538		1061.6	519.6	628.5	581.9	816.51	836.27	746.2	741.511	69.7913
		1259.4	840.45	507.2	987.525	819.6	782.6	562.44	822.745	96.0013		1088	526.6	640.05	588	827.46	845.37	761.2	753.811	71.9795
		1285.5	858.45	513.7	1009.72	832.4	787.6	576.84	837.745	98.3325		1110.4	534.4	651.6	594.1	842.91	853.17	776.2	766.111	73.7603
		1313	877.95	520.1	1036.42	850	803.1	589.32	855.699	101.026		1138.8	543.1	663.15	600.2	862.26	860.67	791.2	779.911	76.2578
		1333.8	896.1	529.9	1054.42	863.2	812.2	599.16	869.826	102.61		1162	551.1	674.7	606.3	878.76	868.77	806.2	792.547	78.1935
		1361.6	912	538.1	1075.87	883	819.2	604.68	884.922	105.51		1188	557.6	686.25	612.4	896.16	875.27	821.2	805.269	80.5638
		1381.6	931.8	546.4	1094.47	896	826.2	613.92	898.628	107.249		1212.8	565.3	697.8	618.5	912.36	883.47	836.2	818.061	82.7351
		1413.8	951.6	562.4	1115.92	912.7	837.2	620.64	916.324	109.928		1232.8	573.3	709.35	624.6	932.31	890.57	851.2	830.59	84.4409
	Figure 2k
		Replicate-1	Replicate-2	Replicate-3	Replicate-4	Replicate-5	Replicate-6	Replicate-7	Mean	SEM
	Veh	379	248.8	229.8	257	306.8	427.4	268	302.4	27.99
	Aβ	298.49	266.9	247.4	378.8	294.3	562.5	251.7	328	42.43
	Figure 2l
		Replicate-1	Replicate-2	Replicate-3	Replicate-4	Replicate-5	Replicate-6	Replicate-7	Mean	SEM
	Veh	0.137731	0.101286	0.128373	0.161673	0.1206	0.136172	0.11194	0.1283	0.00743
	Aβ	0.125297	0.0670663	0.116411	0.0818374	0.114679	0.0878222	0.107668	0.1001	0.008086

## Sheet: Figure 3
	Figure 3b left
		Replicate-1	Replicate-2	Replicate-3	Replicate-4	Replicate-5	Replicate-6	Replicate-7	Replicate-8	Replicate-9	Replicate-10	Mean	SEM
	WT + Ctrl	11.32	9.23	9.4	9.41	12.65	8.12	11.35	9.4	9.03		9.99	0.481935
	WT + 6E10	10.8	9.77	9.16	9.95	7.21	9.68	10.25	14.65	10.13	9.28	10.088	0.590954
	APP/PS1 + Ctrl	7.14	10.19	12.02	10.62	9.14	11.75	7.32	9.65			9.72875	0.643635
	APP/PS1 + 6E10	10.74	7.08	11.32	10.19	9.28	9.7	9.03	10.68			9.7525	0.470071
	Figure 3b right
		Replicate-1	Replicate-2	Replicate-3	Replicate-4	Replicate-5	Replicate-6	Replicate-7	Replicate-8	Replicate-9	Replicate-10	Mean	SEM
	WT + Ctrl	1.214	0.757	0.914	0.825	0.702	1.701	0.873	0.959	1.534		1.05322	0.117883
	WT + 6E10	1.077	1.187	1.016	1.469	0.89	0.757	1.102	0.903	1.67	1.036	1.1107	0.0869053
	APP/PS1 + Ctrl	0.233	0.234	0.845	0.498	0.296	0.341	0.608	0.681			0.467	0.0805876
	APP/PS1 + 6E10	0.597	1.095	0.395	1.349	0.902	0.717	0.908	0.74			0.837875	0.104774
	Figure 3d
		Replicate-1	Replicate-2	Replicate-3	Replicate-4	Replicate-5	Replicate-6	Replicate-7	Replicate-8	Replicate-9	Mean	SEM
	WT + Ctrl	0	0	0	0	0	0	0	0	0	0	0
		14.819	2.4217	1.7604	2.0257	0	0	17.403	0	33.764	8.02153	3.90234
		156.06	155.61	177.169	88.912	174.88	127.01	132.11	246.44	127.74	153.992	14.7471
		153.14	304.46	305.41	192.34	185.664	200.39	185.64	368.28	267.62	240.327	24.4221
		185.14	228.58	396.96	184.02	201.46	214.02	251.53	395.75	301.64	262.122	28.1011
		260.78	314.31	467.35	268.68	235.88	361.4	418.82	401.76	363.11	343.566	26.3486
		303.46	414.24	665.22	275.51	294.64	347.85	370.25	404.97	358.66	381.644	38.8675
		277.53	455.93	825.83	330.63	314.83	472.23	410.3	434.31	332.92	428.279	54.6869
		362.42	369.14	802.06	365.3	331.27	370.72	380	449.39	378.77	423.23	48.4819
		363.83	404.67	836.66	382.13	370.29	396.94	484.11	418.1	413.72	452.272	49.4711
		393	417.32	838.74	429.31	481.71	461.77	466.84	438.89	414.78	482.484	45.5153
		Replicate-1	Replicate-2	Replicate-3	Replicate-4	Replicate-5	Replicate-6	Replicate-7	Mean	SEM
	WT + 6E10	0	0	0	0	0	0	0	0	0
		55.597	32.393	60.404	8.042	0	0	0	22.348	10.1859
		267.8	241.67	344	192.31	195.84	51.593	3.3282	185.22	45.335
		376.59	340.26	371.4	336.3	322.76	194.76	91.761	290.547	40.3066
		390.55	308.13	497	430.95	420.08	303.88	180.2	361.541	39.7903
		375.12	314.19	506.61	519.34	446.24	403	238.12	400.374	38.4031
		404.06	349.03	484.06	659.99	443.07	527.06	384.23	464.5	39.7616
		455.76	367.5	562.72	842.85	484.19	492.94	489.61	527.939	56.8911
		393.54	292.55	560.18	805.79	538.45	603.84	523.47	531.117	61.2436
		464.79	342.61	608.94	815	528.9	705.86	634.44	585.791	59.1348
		468.1	389.37	539.6	858.2	543.07	652.32	642.01	584.667	57.3576
		Replicate-1	Replicate-2	Replicate-3	Replicate-4	Replicate-5	Replicate-6	Replicate-7	Replicate-8	Replicate-9	Mean	SEM
	APP/PS1 + Ctrl	0	0	0	0	0	0	0	0	0	0	0
		15.405	12.02	0	7.9177	0	15.971	6.5216	20.795	68.165	16.3106	6.89874
		123.88	117.71	55.598	117.68	111.95	89.355	146.86	178.64	212.89	128.285	15.5224
		140.2	213.74	164.45	121.35	210.28	146.7	125.65	253.79	222.8	177.662	16.0777
		123.16	272.85	254.47	90.379	216.92	235.1	191.44	282.34	230.68	210.815	21.8757
		245.52	339.78	257.26	198.84	301.92	281.29	203.8	318.53	280.15	269.677	16.1075
		276.21	431.21	312.58	212.86	361.61	347.16	217.92	340.79	304.27	311.623	23.2011
		201.75	423.57	255.25	221.29	346.41	338.2	202.32	334.27	314.72	293.087	25.6136
		293.54	391.12	363.95	258.95	388.59	302.29	303.23	347.99	351.09	333.417	15.2963
		286.97	502.99	328.73	253.22	330.58	313.38	274.81	445.75	318.2	339.403	27.3196
		291.44	443.15	309.32	293	390.52	334.13	247.78	392.14	299.24	333.413	20.8263
		Replicate-1	Replicate-2	Replicate-3	Replicate-4	Replicate-5	Replicate-6	Replicate-7	Replicate-8	Replicate-9	Replicate-10	Mean	SEM
	APP/PS1 + 6E10	0	0	0	0	0	0	0	0	0	0	0	0
		35.068	0	0	0	0	48.62	76.877	6.4073	167.62	18.748	35.334	16.8351
		317.79	139.1	111.3	46.737	74.044	272.98	204.34	128.77	329.38	352.7	207.714	41.5298
		373.71	212.68	192.68	118.96	151.81	350.5	285.24	200.5	471.17	456.94	301.419	52.5637
		546.34	263.58	336.48	148.72	243	484.54	418.87	306.32	553.92	572.58	407.435	58.6974
		549.08	338.53	394.12	242.63	285.17	427.72	382.01	367.15	557.41	515.58	435.94	52.7813
		646.76	321.39	488.93	192.27	318.28	482.49	477.76	489.06	573.25	570.69	486.088	59.9115
		541.66	329.56	579.43	228.24	347.61	538.14	419.24	398.7	636.21	607.61	492.64	61.1525
		617.6	368.75	519.27	254.82	359.42	459.45	506.25	487.35	589.74	695.09	505.774	55.474
		615.86	359.96	574.6	283.17	357.16	514.49	503.5	452.92	572.96	753.91	508.853	51.451
		587.66	338.16	590.36	291.09	408.01	526.84	500.39	486.92	618.42	761.89	520.974	51.1672
	Figure 3f
		Replicate-1	Replicate-2	Replicate-3	Replicate-4	Replicate-5	Replicate-6	Replicate-7	Replicate-8	Replicate-9	Replicate-10	Replicate-11	Replicate-12	Replicate-13	Mean	SEM
	WT + Ctrl	1.44118	1.43094	1.19894	1.33	1.26921	1.06348	1.14324	1.7672	1.42323	1.42484	1.39213	1.3895		1.35616	0.0520313																										0.921405	0.894979	1.12797	0.982869	1.07297	1.16339	1.21992	1.38271
	WT + 6E10	1.37339	0.791988	0.754134	0.774372	1.19542	0.985566	1.49974	1.62407	1.41885	1.73838	1.41751	1.58679		1.26335	0.102199																										1.17914	1.39105	1.56422	1.54632	1.41069	1.31934	1.5839
	APP/PS1 + Ctrl	1.54628	1.49762	1.726	1.49164	1.93117	1.37037	1.78234	1.81428	1.59714	1.31373				1.60706	0.0635974
	APP/PS1 + 6E10	1.25008	1.10255	1.20291	1.19933	1.68468	1.21622	1.16273	1.25315	1.31078	1.06479	1.82184	1.38103	1.34389	1.30723	0.0605874
[truncated: 10 more columns]

## Sheet: Figure 4
	Figure 4b upper
		Replicate-1	Replicate-2	Replicate-3	Replicate-4	Replicate-5	Replicate-6	Replicate-7	Replicate-8	Replicate-9	Replicate-10	Replicate-11	Replicate-12	Replicate-13	Replicate-14	Replicate-15	Replicate-16	Replicate-17	Replicate-18	Replicate-19	Replicate-20	Mean	SEM
	Ctrl	62.3986	69.7233	124.686	113.055	133.909	103.028	88.4497	144.408	40.3567	94.1863	66.5423	76.2263	134.261	181.6	80.6232	48.9609	46.9421	152.698	111.436	126.511	100	8.71919
	Aβ	192.273	108.128	101.222	78.7626	114.517	97.955	12.0833	7.82066	23.0091	18.53	9.91427	32.6941	29.0747	88.938	47.9498	31.0338	62.8887	54.3304	36.9225		60.4235	10.9471
	DMSO	50.304	36.7846	76.8072	93.7874	57.4776	88.9368	86.0493	34.5572	154.825	88.9368	86.0493	122.95	122.106	91.3854	87.2222	69.0727	178.758	106.099	129.177		92.6992	8.56026
	Figure 4b bottom
		Replicate-1	Replicate-2	Replicate-3	Replicate-4	Replicate-5	Replicate-6	Replicate-7	Replicate-8	Replicate-9	Replicate-10	Replicate-11	Replicate-12	Replicate-13	Replicate-14	Replicate-15	Replicate-16	Replicate-17	Replicate-18	Replicate-19	Replicate-20	Mean	SEM
	Ctrl	59.3571	90.6625	84.7759	91.7614	142.599	96.4167	174.076	105.008	26.0093	93.6602	73.4282	100.556	167.615	147.26	126.435	113.466	86.4545	76.9429	83.2877	60.2274	100	8.24966
	Aβ	24.3494	44.596	53.7197	51.7413	16.1274	41.6421	19.4051	10.6733	53.573	3.71598	12.638	9.89556	25.8395	114.728	49.3762	72.1239	41.1272	32.6788	22.5725		36.8697	6.08943
	DMSO	58.3494	41.2509	127.183	101.798	52.5355	188.557	98.6601	43.6547	27.31	29.5857	27.9311	55.7868	44.72	65.4921	90.2945	331.705	138.733	159.583	114.731		94.6243	17.0429
	Figure 4c
		Replicate-1	Replicate-2	Replicate-3	Replicate-4	Replicate-5	Replicate-6	Mean	SEM
	Ctrl	0.751015	1.41461	1.0024	1.15322	0.786357	0.892395	1	0.102404
	Aβ	0.498884	0.685613	0.735804	0.707306	0.603526	0.768811	0.666657	0.0405635
	DMSO	1.0715	0.98512	0.916877	1.02626	0.660021	1.21	0.978297	0.0752312
	Figure 4e left
		Amplitude (pA)	0	0.5	1	1.5	2	2.5	3	3.5	4	4.5	5	5.5	6	6.5	7	7.5	8	8.5	9	9.5	10	10.5	11	11.5	12	12.5	13	13.5	14	14.5	15	15.5	16	16.5	17	17.5	18	18.5	19	19.5	20	20.5	21	21.5	22	22.5	23
	Veh	Replicate-1	0	0	0	0	0	0	0	0	0	0	0	0	0	0.0157	0.122047	0.220472	0.287402	0.366142	0.397638	0.448819	0.496063	0.53937	0.574803	0.610236	0.641732	0.673228	0.704724	0.728347	0.732283	0.751969	0.787402	0.80315	0.818898	0.830709	0.838583	0.850394	0.858268	0.866142	0.870079	0.874016	0.88189	0.889764	0.905512	0.913386	0.917323	0.925197	0.929134
		Replicate-2	0	0	0	0	0	0	0	0	0	0	0	0	0	0	0	0	0	0	0	0	0.0459	0.127027	0.224324	0.281081	0.332432	0.410811	0.483784	0.535135	0.562162	0.586487	0.635135	0.654054	0.681081	0.697297	0.718919	0.732432	0.745946	0.778378	0.8	0.813514	0.832432	0.856757	0.872973	0.883784	0.889189	0.9	0.916216
		Replicate-3	0	0	0	0	0	0	0	0	0	0	0	0	0	0.0382	0.114504	0.179389	0.267176	0.312977	0.351145	0.374046	0.412214	0.465649	0.503817	0.530534	0.557252	0.580153	0.599237	0.618321	0.648855	0.660305	0.667939	0.675573	0.687023	0.709924	0.717557	0.729008	0.748092	0.755725	0.770992	0.778626	0.782443	0.78626	0.790076	0.793893	0.805343	0.820611	0.835878
		Replicate-4	0	0	0	0	0	0	0	0	0	0	0	0	0	0	0.0156658	0.0496	0.0914	0.148825	0.198433	0.250653	0.308094	0.362924	0.415144	0.45953	0.493473	0.522193	0.561358	0.587467	0.616188	0.644909	0.663185	0.684073	0.712794	0.736292	0.767624	0.801567	0.825065	0.859008	0.885118	0.890339	0.903394	0.911227	0.929504	0.932115	0.939948	0.94517	0.947781
		Replicate-5	0	0	0	0	0	0	0	0	0	0	0	0	0	0.0423	0.105	0.184855	0.240535	0.302895	0.367483	0.414254	0.474388	0.532294	0.55902	0.599109	0.648107	0.685969	0.714922	0.743875	0.766147	0.783964	0.808463	0.821826	0.841871	0.857461	0.868597	0.877506	0.888641	0.895323	0.915368	0.919822	0.919822	0.924276	0.935412	0.942094	0.942094	0.946548	0.948775
		Replicate-6	0	0	0	0	0	0	0	0	0	0	0	0	0	0	0.049	0.0751634	0.127451	0.19281	0.218954	0.271242	0.316993	0.379085	0.418301	0.470588	0.490196	0.519608	0.558824	0.598039	0.633987	0.660131	0.676471	0.683006	0.696078	0.715686	0.732026	0.761438	0.781046	0.79085	0.800654	0.810458	0.813725	0.823529	0.846405	0.856209	0.866013	0.872549	0.885621
	Aβ	Replicate-1	0	0	0	0	0	0	0	0	0	0	0.0605	0.139535	0.209302	0.27907	0.330233	0.409302	0.469768	0.534884	0.572093	0.627907	0.651163	0.674419	0.702326	0.706977	0.753488	0.776744	0.781395	0.804651	0.823256	0.837209	0.851163	0.869767	0.883721	0.897674	0.911628	0.925581	0.925581	0.930233	0.934884	0.944186	0.944186	0.948837	0.953488	0.962791	0.962791	0.962791	0.962791
		Replicate-2	0	0	0	0	0	0	0	0	0	0	0	0	0	0	0	0	0	0.0395	0.105263	0.171053	0.236842	0.27193	0.31579	0.368421	0.399123	0.429825	0.45614	0.495614	0.508772	0.530702	0.552632	0.592105	0.609649	0.618421	0.640351	0.653509	0.666667	0.688596	0.70614	0.736842	0.780702	0.802632	0.815789	0.833333	0.837719	0.859649	0.868421
		Replicate-3	0	0	0	0	0	0	0	0	0	0	0	0.0599	0.138577	0.228464	0.299625	0.374532	0.445693	0.483146	0.520599	0.539326	0.569288	0.606742	0.625468	0.655431	0.700375	0.726592	0.734082	0.756554	0.779026	0.794007	0.812734	0.846442	0.861423	0.872659	0.895131	0.902622	0.902622	0.925094	0.932584	0.94382	0.955056	0.966292	0.970037	0.970037	0.981273	0.985019	0.985019
		Replicate-4	0	0	0	0	0	0	0	0	0	0	0	0	0	0.0273	0.0898	0.144531	0.195312	0.246094	0.324219	0.351562	0.382812	0.4375	0.460938	0.488281	0.53125	0.554688	0.585938	0.605469	0.632812	0.648438	0.664062	0.683594	0.699219	0.714844	0.726562	0.730469	0.746094	0.761719	0.773438	0.785156	0.800781	0.8125	0.828125	0.84375	0.855469	0.855469	0.859375
		Replicate-5	0	0	0	0	0	0	0	0	0	0	0	0	0	0	0	0	0	0	0	0.0696	0.164557	0.278481	0.343882	0.407173	0.491561	0.550633	0.594937	0.628692	0.660338	0.696202	0.71519	0.746835	0.780591	0.803798	0.827004	0.85443	0.873418	0.892405	0.902954	0.913502	0.924051	0.92827	0.943038	0.949367	0.957806	0.964135	0.966245
		Replicate-6	0	0	0	0	0	0	0	0	0	0	0	0	0.0286	0.0857	0.162857	0.214286	0.271429	0.328571	0.362857	0.414286	0.454286	0.491429	0.502857	0.542857	0.562857	0.585714	0.617143	0.625714	0.634286	0.64	0.645714	0.651429	0.665714	0.674286	0.682857	0.691429	0.702857	0.717143	0.731429	0.737143	0.751429	0.762857	0.774286	0.782857	0.794286	0.794286	0.797143
	Aβ + PIP2	Replicate-1	0	0	0	0	0	0	0	0	0	0	0	0	0	0	0	0.034	0.0714	0.122449	0.176871	0.217687	0.238095	0.289116	0.35034	0.377551	0.408163	0.442177	0.510204	0.55102	0.568027	0.591837	0.622449	0.646258	0.676871	0.707483	0.721088	0.744898	0.765306	0.782313	0.806122	0.812925	0.816327	0.823129	0.829932	0.836735	0.846939	0.867347	0.87415
		Replicate-2	0	0	0	0	0	0	0	0	0	0	0	0	0	0	0	0	0	0.0453	0.10356	0.139159	0.171521	0.249191	0.307443	0.401294	0.504854	0.595469	0.644013	0.656958	0.666667	0.695793	0.705502	0.71521	0.737864	0.750809	0.760518	0.76699	0.779935	0.805825	0.81877	0.834951	0.847897	0.854369	0.854369	0.860842	0.867314	0.873786	0.877023
		Replicate-3	0	0	0	0	0	0	0	0	0	0	0	0	0	0	0	0.0289	0.107438	0.161157	0.214876	0.256198	0.301653	0.355372	0.384298	0.429752	0.466942	0.495868	0.520661	0.545455	0.590909	0.619835	0.661157	0.665289	0.694215	0.714876	0.731405	0.747934	0.756198	0.764463	0.77686	0.785124	0.809917	0.830578	0.842975	0.859504	0.863636	0.867769	0.896694
		Replicate-4	0	0	0	0	0	0	0	0	0	0	0	0	0	0.0406	0.125461	0.180812	0.232472	0.276753	0.321033	0.361624	0.402214	0.450184	0.487085	0.512915	0.531365	0.549816	0.560886	0.579336	0.594096	0.612546	0.638376	0.653137	0.667897	0.690037	0.708487	0.723247	0.734317	0.756458	0.793358	0.811808	0.848708	0.867159	0.885609	0.904059	0.915129	0.922509	0.933579
	PIP2	Replicate-1	0	0	0	0	0	0	0	0	0	0	0	0	0	0	0.029	0.094584	0.200864	0.268497	0.355454	0.398932	0.456903	0.543859	0.587338	0.621154	0.645309	0.683956	0.712942	0.732265	0.751589	0.775743	0.795067	0.814391	0.828883	0.838545	0.848207	0.848207	0.8627	0.882024	0.886854	0.901347	0.911009	0.91584	0.920671	0.920671	0.920671	0.920671	0.925502
		Replicate-2	0	0	0	0	0	0	0	0	0	0	0	0	0.0164	0.114754	0.180659	0.246232	0.279019	0.360987	0.37738	0.393773	0.410167	0.42656	0.459347	0.508528	0.541315	0.557708	0.557708	0.574101	0.623282	0.639675	0.656069	0.705249	0.738036	0.738036	0.754429	0.754429	0.787216	0.80361	0.820003	0.836396	0.85279	0.869183	0.885577	0.885577	0.885577	0.90197	0.918364
		Replicate-3	0	0	0	0	0	0	0	0	0	0	0	0.0108	0.0703	0.113514	0.167568	0.221622	0.297297	0.335135	0.4	0.421622	0.464865	0.518919	0.551351	0.556757	0.572973	0.589189	0.594595	0.637838	0.643243	0.67027	0.691892	0.713514	0.735135	0.756757	0.794595	0.810811	0.816216	0.816216	0.843243	0.854054	0.87027	0.875676	0.886486	0.891892	0.908108	0.913513	0.924324
		Replicate-4	0	0	0	0	0	0	0	0	0	0	0	0.0109358	0.0711842	0.114941	0.169675	0.224409	0.301037	0.33935	0.405031	0.426925	0.470712	0.525446	0.558286	0.56376	0.58018	0.5966	0.602073	0.645861	0.651334	0.678701	0.700595	0.722488	0.744382	0.766275	0.804589	0.821009	0.826483	0.826483	0.85385	0.864796	0.881217	0.88669	0.897637	0.90311	0.91953	0.925004	0.93595
	Figure 4e right
		Inter-event interval (s)	0	0.05	0.1	0.15	0.2	0.25	0.3	0.35	0.4	0.45	0.5	0.55	0.6	0.65	0.7	0.75	0.8	0.85	0.9	0.95	1	1.05	1.1	1.15	1.2	1.25	1.3	1.35	1.4	1.45	1.5	1.55	1.6	1.65	1.7	1.75	1.8	1.85	1.9	1.95	2	2.05	2.1	2.15	2.2	2.25	2.3
	Veh	Replicate-1	0	0.137795	0.251968	0.307087	0.377953	0.452756	0.515748	0.559055	0.645669	0.673228	0.720472	0.759842	0.787402	0.814961	0.826772	0.84252	0.858268	0.877953	0.897638	0.913386	0.925197	0.933071	0.937008	0.940945	0.96063	0.96063	0.964567	0.976378	0.980315	0.980315	0.980315	0.980315	0.980315	0.980315	0.980315	0.992126	0.992126	1
		Replicate-2	0	0.12973	0.3	0.413513	0.556757	0.643243	0.702703	0.724324	0.764865	0.802703	0.843243	0.867568	0.894595	0.927027	0.945946	0.954054	0.964865	0.972973	0.975676	0.978378	0.978378	0.983784	0.986487	0.989189	0.989189	0.989189	0.989189	0.989189	0.989189	0.989189	0.991892	0.994595	0.997297	0.997297	0.997297	0.997297	0.997297	0.997297	0.997297	0.997297	0.997297	0.997297	0.997297	0.997297	0.997297	0.997297	0.997297
		Replicate-3	0	0.110687	0.206107	0.320611	0.40458	0.480916	0.549618	0.614504	0.656489	0.694657	0.725191	0.751908	0.79771	0.816794	0.862595	0.885496	0.900763	0.908397	0.931298	0.938931	0.942748	0.961832	0.965649	0.969466	0.969466	0.969466	0.973283	0.980916	0.980916	0.980916	0.980916	0.980916	0.980916	0.98855	0.98855	0.98855	0.992366	0.992366	0.992366	0.992366	0.992366	0.992366	0.996183	0.996183	0.996183	0.996183	0.996183
		Replicate-4	0	0.125326	0.279373	0.420366	0.516971	0.592689	0.691906	0.767624	0.801567	0.832898	0.856397	0.882506	0.908616	0.921671	0.932115	0.947781	0.950392	0.968668	0.979112	0.981723	0.981723	0.989556	0.989556	0.994778	0.997389	1
		Replicate-5	0	0.244726	0.434599	0.556962	0.654008	0.7173	0.778481	0.820675	0.86076	0.881857	0.902954	0.915612	0.92616	0.932489	0.943038	0.947257	0.947257	0.955696	0.962025	0.966245	0.978903	0.985232	0.985232	0.991561	0.995781	0.995781	0.995781	0.99789	0.99789	0.99789	0.99789	0.99789	1
		Replicate-6	0	0.108399	0.198394	0.294139	0.377366	0.456644	0.519444	0.569585	0.614922	0.662485	0.695826	0.729251	0.759451	0.788768	0.817618	0.843065	0.860935	0.877633	0.890002	0.897946	0.907482	0.915482	0.923705	0.930586	0.924243	0.934548	0.938912	0.944542	0.951576	0.944974	0.949072	0.957515	0.965918	0.969927	0.975302	0.977522	0.971851	0.973896	0.975941	0.975941	0.977762	0.977762	0.981234	0.981234	0.983279	0.984929	0.990446
	Aβ	Replicate-1	0	0.142857	0.183673	0.265306	0.285714	0.295918	0.346939	0.408163	0.438775	0.459184	0.479592	0.510204	0.520408	0.520408	0.540816	0.561225	0.571429	0.571429	0.581633	0.581633	0.612245	0.642857	0.653061	0.663265	0.704082	0.714286	0.72449	0.734694	0.744898	0.755102	0.765306	0.785714	0.785714	0.806122	0.806122	0.806122	0.806122	0.806122	0.806122	0.806122	0.816327	0.816327	0.826531	0.836735	0.846939	0.857143	0.867347
		Replicate-2	0	0.0294	0.098	0.147059	0.186275	0.22549	0.245098	0.313725	0.372549	0.411765	0.441177	0.480392	0.5	0.539216	0.558824	0.578431	0.627451	0.647059	0.656863	0.676471	0.676471	0.686275	0.696078	0.705882	0.705882	0.715686	0.72549	0.745098	0.745098	0.754902	0.764706	0.764706	0.77451	0.794118	0.803922	0.823529	0.823529	0.823529	0.843137	0.843137	0.843137	0.862745	0.872549	0.882353	0.901961	0.911765	0.911765
		Replicate-3	0	0.101695	0.152542	0.186441	0.237288	0.305085	0.40678	0.457627	0.508475	0.525424	0.525424	0.59322	0.627119	0.627119	0.644068	0.661017	0.694915	0.711864	0.728814	0.728814	0.745763	0.745763	0.762712	0.779661	0.779661	0.79661	0.79661	0.79661	0.830508	0.847458	0.881356	0.881356	0.898305	0.898305	0.898305	0.898305	0.915254	0.949152	0.966102	0.983051	0.983051	0.983051	0.983051	0.983051	0.983051	0.983051	0.983051
		Replicate-4	0	0.0861344	0.140856	0.206182	0.235994	0.260704	0.296018	0.360944	0.405662	0.435474	0.460384	0.495298	0.510204	0.529812	0.54982	0.569828	0.59944	0.609244	0.619248	0.629052	0.644358	0.664566	0.67457	0.684574	0.704982	0.714986	0.72499	0.739896	0.744998	0.755002	0.765006	0.77521	0.780112	0.80012	0.805022	0.814826	0.814826	0.814826	0.82463	0.82463	0.829732	0.839536	0.84954	0.859544	0.87445	0.884454	0.889556
		Replicate-5	0	0.0870991	0.142434	0.208492	0.238638	0.263624	0.299334	0.364987	0.410206	0.440352	0.46554	0.500846	0.515918	0.535746	0.555978	0.57621	0.606154	0.616067	0.626183	0.636097	0.651575	0.672009	0.682125	0.692241	0.712878	0.722994	0.73311	0.748183	0.753342	0.763458	0.773574	0.783892	0.788849	0.809081	0.814038	0.823952	0.823952	0.823952	0.833866	0.833866	0.839025	0.848939	0.859055	0.869171	0.884244	0.89436	0.899519
		Replicate-6	0	0.103061	0.193762	0.296027	0.383642	0.453198	0.521155	0.586431	0.636257	0.685871	0.722042	0.758481	0.78643	0.809779	0.826792	0.841213	0.861432	0.879188	0.887058	0.902307	0.917139	0.924785	0.932589	0.939006	0.944084	0.949253	0.955561	0.956939	0.960582	0.964182	0.965644	0.967475	0.971605	0.969283	0.974367	0.977258	0.979451	0.980767	0.982083	0.985025	0.985025	0.986341	0.987218	0.988044	0.985055	0.985055	0.98755
	Aβ + PIP2	Replicate-1	0	0.159535	0.271163	0.34093	0.406046	0.494419	0.550233	0.601395	0.657209	0.675814	0.703721	0.736279	0.768837	0.796744	0.810698	0.824651	0.843256	0.852558	0.861861	0.866512	0.889767	0.894419	0.903721	0.922326	0.931628	0.94093	0.94093	0.945581	0.945581	0.945581	0.945581	0.959535	0.97814	0.97814	0.97814	0.982791	0.987442	0.987442	0.996744	0.981395	0.981395	0.981395	0.981395	0.981395	0.990698	0.990698	0.990698
		Replicate-2	0	0.126214	0.255663	0.365696	0.436893	0.521036	0.572816	0.631068	0.673139	0.731392	0.783172	0.81877	0.838188	0.847897	0.864078	0.880259	0.889968	0.970874	0.983819	0.983819	0.987055	0.987055	0.987055	0.987055	0.990291	0.990291	0.990291	0.993528	0.993528	0.993528	0.996764	0.996764	0.996764	0.996764	0.996764	0.996764	0.996764	0.996764	0.996764	1
		Replicate-3	0	0.103321	0.199262	0.269373	0.343173	0.413284	0.505535	0.601476	0.642066	0.712177	0.760148	0.793358	0.815498	0.845018	0.874539	0.885609	0.904059	0.926199	0.929889	0.940959	0.952029	0.95941	0.95941	0.9631	0.96679	0.97417	0.98155	0.98524	0.98893	0.99262	0.99262	0.99631	1
		Replicate-4	0	0.3125	0.46875	0.539062	0.585938	0.636719	0.691406	0.71875	0.738281	0.761719	0.773438	0.804688	0.804688	0.816406	0.835938	0.847656	0.847656	0.855469	0.875	0.878906	0.890625	0.894531	0.90625	0.910156	0.914062	0.917969	0.929688	0.933594	0.941406	0.941406	0.949219	0.949219	0.949219	0.953125	0.953125	0.960938	0.964844	0.964844	0.96875	0.976562	0.980469	0.980469	0.980469	0.980469	0.980469	0.980469	0.980469
	PIP2	Replicate-1	0	0.186701	0.358056	0.470588	0.55243	0.636829	0.682864	0.736573	0.785166	0.826087	0.851662	0.877238	0.892583	0.913044	0.928389	0.941176	0.959079	0.959079	0.964194	0.966752	0.974425	0.97954	0.984655	0.98977	0.992327	0.994885	0.994885	1
		Replicate-2	0	0.189128	0.362711	0.476706	0.559611	0.645107	0.691742	0.746148	0.795373	0.836826	0.862734	0.888642	0.904187	0.924913	0.940458	0.953412	0.971547	0.971547	0.976729	0.97932	0.987092	0.992274	0.997455	1
		Replicate-3	0	0.184487	0.353811	0.465008	0.545879	0.629277	0.674767	0.727839	0.775856	0.816291	0.841564	0.866836	0.881999	0.902217	0.91738	0.930016	0.947707	0.947707	0.952761	0.955288	0.96287	0.967924	0.972979	0.978033	0.980561	0.983088	0.983088	0.988142	0.988142	0.988142	0.988142	0.988142	0.988142	0.988142	0.988142	0.988142	0.988142	0.988142	0.988142	1
		Replicate-4	0	0.186994	0.358618	0.471326	0.553296	0.637827	0.683935	0.737728	0.786398	0.827382	0.852998	0.878614	0.893983	0.914475	0.929845	0.942652	0.960583	0.960583	0.965706	0.968268	0.975953	0.981076	0.986199	0.991322	0.993884	0.996445	0.996445	1
	Figure 4f left
		Replicate-1	Replicate-2	Replicate-3	Replicate-4	Replicate-5	Replicate-6	Mean	SEM
	Veh	18.8	9.03	14.8	9.46	16.4	12.9	13.565	1.57932
	Aβ	12.2	15.5	14.5	17.9	12.94	9.83	13.8117	1.14382
	Aβ + PIP2	13.184	12.4	8.7	10.4			11.171	1.01089
	PIP2	10.8	15.3	12.1	17.1			13.825	1.44417
	Figure 4f right
		Replicate-1	Replicate-2	Replicate-3	Replicate-4	Replicate-5	Replicate-6	Mean	SEM
	Veh	4.17	1.5	1.8	2.64	3.06	3.83	2.5275	0.436438
	Aβ	0.98	1.1	1.03	0.5	1.02	0.56	0.865	0.107386
	Aβ + PIP2	3.08	3.72	2.1	2.16			2.765	0.389391
	PIP2	6.28	3.9	2.3	1.69			3.5425	1.02458
[truncated: 84 more columns]

## Sheet: Figure 5 
	Figure 5b upper
		Replicate-1	Replicate-2	Replicate-3	Replicate-4	Replicate-5	Replicate-6	Replicate-7	Replicate-8	Replicate-9	Replicate-10	Replicate-11	Replicate-12	Replicate-13	Replicate-14	Replicate-15	Replicate-16	Replicate-17	Replicate-18	Replicate-19	Replicate-20	Mean	SEM
	Veh	63.2098	70.6297	126.307	114.525	130.649	104.367	89.5995	136.285	40.8813	95.4107	66.4074	77.2172	137.007	183.961	81.6713	49.5973	47.5523	153.873	113.897	117.155	100	8.59953
	Aβ + U73122	49.3001	72.7542	62.9648	89.9823	54.9444	120.321	103.7	112.915	112.377	143.573	77.8182	101.364	100.428	108.024	157.56	123.561					99.4743	7.37841
	U73122	88.043	87.0396	103.607	104.025	60.9519	114.553	110.862	63.1414	110.475	158.487	48.9805	89.4819	117.393	106.746	124.791	117.788					100.398	6.58992
	Figure 5b lower
		Replicate-1	Replicate-2	Replicate-3	Replicate-4	Replicate-5	Replicate-6	Replicate-7	Replicate-8	Replicate-9	Replicate-10	Replicate-11	Replicate-12	Replicate-13	Replicate-14	Replicate-15	Replicate-16	Replicate-17	Replicate-18	Replicate-19	Replicate-20	Mean	SEM
	Veh	61.3571	88.6235	81.6245	90.8615	143.609	86.4167	172.569	115.124	42.6548	91.6523	72.1458	101.556	169.615	143.26	120.219	111.455	88.4944	78.1258	90.2388	50.5698	100	7.97508
	Aβ + U73122	67.3601	125.537	39.4879	145.872	142.17	56.6902	117.075	75.9612	100.757	155.649	46.4689	58.6992	39.3373	123.601	47.7562	138.655					92.5673	10.3379
	U73122	87.2598	127.101	78.265	91.0325	89.81	103.42	199.089	180.601	51.622	128.073	57.3692	49.6773	105.593	75.587	33.6721	80.5277					96.1687	10.9418
	Figure 5d
		Replicate-1	Replicate-2	Replicate-3	Replicate-4	Replicate-5	Mean	SEM
	Veh	119.6	83.4494	95.9818	98.7661	96.6852	98.8965	5.83371
		113.578	101.757	115.986	100.919	104.205	107.289	3.12965
		103.838	96.7288	94.6706	111.426	96.7613	100.685	3.10271
		80.5872	110.128	93.0325	90.0585	95.7227	93.9058	4.79276
		84.0001	94.5991	96.7692	91.1192	103.933	94.0841	3.27839
		98.3964	113.337	103.559	107.711	102.693	105.14	2.52755
		125.085	116.289	77.3773	80.3382	99.4614	99.7102	9.46792
		118.21	81.4956	90.3948	92.4563	98.424	96.1961	6.13721
		102.14	96.6727	76.6447	87.7367	99.7565	92.5901	4.67455
		95.8936	101.544	81.8466	96.696	110.019	97.1999	4.58745
		78.4647	108.339	96.7195	86.5968	96.7613	93.3763	5.07363
		114.018	98.9838	91.2609	97.4989	99.4696	100.246	3.74255
		85.0442	96.1337	101.776	90.293	94.3516	93.5197	2.81012
		89.3079	93.7271	91.7128	85.1168	102.702	92.5134	2.9233
		91.2403	79.0572	111.38	87.6637	108.399	95.5481	6.19866
		79.3405	95.8754	100.317	88.4589	95.5681	91.9121	3.67216
		104.695	113.667	84.6264	87.4199	97.4521	97.5721	5.38727
		99.7398	109.847	84.5819	86.0968	95.9042	95.234	4.64358
		105.375	93.7608	103.672	89.2571	99.4192	98.2969	3.02116
		78.4304	95.4955	98.6383	81.5201	120.72	94.9609	7.52087
		121.009	102.719	87.4541	89.1329	89.5637	97.9757	6.37446
		111.219	102.111	95.9801	83.5048	102.233	99.0095	4.5752
		96.1149	109.585	72.3227	82.3804	96.0201	91.2847	6.40121
		90.4736	70.402	117.055	59.7983	95.4382	86.6333	10.0032
		121.741	98.6039	106.125	86.8702	107.71	104.21	5.72431
		110.736	82.392	65.9928	88.6794	91.2826	87.8165	7.22408
		91.7234	100.915	90.9117	70.9752	91.0953	89.1241	4.91044
		121.062	80.1407	89.5201	77.2012	104.756	94.536	8.18822
		137.362	69.7526	78.5036	81.5294	105.944	94.6183	12.2569
		102.376	98.705	90.7543	85.05	77.6135	90.8999	4.49112
		93.9083	117.651	94.5251	105.512	103.9	103.099	4.3371
		132.011	114.883	68.9797	92.3973	99.1218	101.479	10.621
		139.753	90.7328	94.8041	74.1231	90.8529	98.0532	11.017
		83.7164	109.583	70.7411	73.3932	89.9045	85.4677	6.95336
		83.7975	98.7593	81.3365	95.7098	100.84	92.0885	3.99086
		99.2224	75.3761	82.1153	80.447	98.0048	87.0331	4.86005
		133.479	86.4997	92.24	77.1002	98.2635	97.5165	9.64334
		116.785	92.7147	98.4261	92.7498	93.6631	98.8678	4.60226
		113.285	65.8919	102.024	79.6363	93.3692	90.8413	8.31624
		127.476	70.0445	106.493	71.0637	92.8809	93.5917	10.902
		100.659	103.907	83.7534	91.3568	96.4849	95.2324	3.55713
		106.759	78.8251	89.6725	94.455	101.197	94.1816	4.81468
		116.246	84.241	103.849	103.066	103.113	102.103	5.11898
		130.368	93.9404	93.0805	85.5563	96.7531	99.9397	7.82934
		115.13	70.0801	76.542	96.359	93.9253	90.4074	7.95133
		110.321	86.0113	111.664	88.6903	97.0118	98.7398	5.32526
		125.138	95.3384	87.4318	96.331	101.635	101.175	6.40646
		109.735	93.7439	76.198	83.1632	106.797	93.9275	6.50289
		85.7081	76.5271	80.8572	78.8986	94.5061	83.2994	3.18267
		100.086	82.1506	89.6519	77.5258	102.414	90.3657	4.86061
		112.431	100.094	108.053	71.3215	101.614	98.7025	7.19733
		90.2991	105.841	97.5223	104.331	98.8631	99.3711	2.76069
		107.151	104.076	85.4018	81.6288	107.953	97.2421	5.67267
		115.582	100.369	85.525	90.8769	101.169	98.7043	5.14136
		109.72	97.5878	96.5689	86.3375	96.6547	97.3737	3.71101
		140.569	104.083	85.1673	93.4456	103.63	105.379	9.47107
		97.0438	101.239	88.9553	94.5249	98.9169	96.1359	2.10661
		99.3876	94.9117	109.783	90.1222	104.4	99.721	3.45342
		112.721	91.4103	107.382	90.206	97.9544	99.9347	4.41692
		104.661	120.039	107.375	83.9956	96.0025	102.415	6.00268
		Replicate-1	Replicate-2	Replicate-3	Replicate-4	Replicate-5	Replicate-6	Mean	SEM
	Aβ	92.0759	102.267	103.065	120.259	107.591	102.949	104.701	3.74813
		101.796	109.332	109.064	102.65	89.4876	98.6298	101.827	3.01033
		101.429	100.046	95.8896	109.049	91.462	98.8997	99.4627	2.40285
		111.501	108.62	106.284	97.2655	112.912	105.168	106.958	2.2837
		104.722	130.48	86.2394	95.9766	98.1196	98.3704	102.318	6.13951
		88.4763	100	99.4608	74.8072	100.428	95.9829	93.1925	4.10703
		116.035	99.9936	88.4005	93.0543	111.081	106.313	102.48	4.34233
		110.651	93.4286	84.6213	68.2251	100.251	91.9018	91.5131	5.87726
		86.2	81.9429	92.3469	54.9533	70.1086	87.7911	78.8905	5.69548
		103.486	97.5383	84.3555	70.4619	95.524	85.4985	89.4773	4.83536
		79.7188	68.1762	98.7054	46.8718	73.9207	82.9254	75.0531	7.03783
		93.3048	99.4016	94.3094	47.9815	87.9833	78.8781	83.6431	7.67841
		94.7021	93.8422	72.8613	76.7918	76.6806	74.3899	81.5446	4.07098
		99.7415	103.594	72.5286	65.304	67.4113	68.9928	79.5954	7.06369
		72.7435	118.302	104.64	42.3608	48.1628	62.5516	74.7934	12.5152
		76.171	111.204	80.4775	49.6112	62.6973	68.7397	74.8167	8.51862
		60.1199	106.319	83.9605	37.0461	81.2902	65.9852	72.4535	9.6696
		70.2266	132.551	81.3722	35.3218	60.2129	64.1503	73.9724	13.2664
		76.0304	119.977	81.1884	50.0417	78.8393	85.9879	82.0107	9.17558
		75.6066	99.4157	77.3241	52.4875	98.2631	75.9612	79.843	7.09477
		60.553	119.814	74.6628	48.1482	89.2275	69.153	76.9265	10.251
		49.9836	71.8338	64.118	78.0358	79.7286	81.2972	70.8329	4.9034
		79.0914	134.487	52.9094	61.8604	54.0668	61.1216	73.9228	12.7016
		67.7041	98.1607	57.5742	71.8279	49.1775	63.6399	68.014	6.84691
		80.5461	76.7667	57.4147	50.0865	60.3257	64.5426	64.947	4.76839
		57.8214	81.6063	63.9023	50.8006	64.071	54.0857	62.0479	4.46403
		91.8224	71.2986	58.9413	48.5786	34.4033	55.1613	60.0343	8.06326
		64.2044	42.9138	54.8856	58.2302	24.2601	66.8035	51.8829	6.49926
		70.4376	88.0659	69.1413	60.793	56.8017	66.6221	68.6436	4.42207
		54.3254	76.7809	66.275	60.3999	54.4092	64.2389	62.7382	3.45241
		43.2082	66.9273	56.874	64.8636	51.215	67.8517	58.49	4.03535
		47.7591	93.8665	58.5615	71.4199	34.6676	56.5491	60.4706	8.32981
		38.9498	92.0702	52.5555	81.462	54.0501	51.7298	61.8029	8.31052
		57.3753	80.7507	58.8653	75.8811	46.714	55.5135	62.5167	5.32172
		42.7863	87.1697	66.9828	78.215	63.9833	50.7385	64.9793	6.75261
		39.3514	69.6076	66.9403	49.4246	39.9023	58.4367	53.9438	5.36959
		51.9954	89.6777	53.558	76.5703	54.5386	64.5763	65.1527	6.1978
		41.5704	66.4083	51.076	65.6399	54.8601	60.0164	56.5952	3.86879
		45.9066	72.7685	54.3995	67.5831	69.7871	53.9971	60.7403	4.39341
		37.4026	67.7484	58.7226	67.0382	46.6931	54.653	55.3763	4.82785
		37.36	66.9091	58.7119	73.9901	41.3841	61.5223	56.6463	5.8852
		35.0485	72.6225	44.7524	107.918	47.6451	60.5964	61.4306	10.7258
		32.2577	77.6243	42.2066	101.489	43.7787	58.3039	59.2767	10.6162
		41.0078	44.3249	29.918	82.196	46.1461	62.134	50.9545	7.54886
		35.3835	27.3528	52.3945	70.4495	45.2693	57.0321	47.9803	6.31877
		33.8918	52.5869	56.6507	61.0169	31.9215	65.5338	50.2669	5.77198
		22.1769	73.1456	36.6046	70.763	27.5583	63.4733	48.9536	9.30766
		30.0887	55.2976	62.4973	72.6839	51.8372	64.9918	56.2327	6.02858
		30.6124	38.0883	61.1226	64.5401	38.9002	55.1634	48.0712	5.71675
		32.6185	57.7408	51.9585	62.9801	35.7031	67.4953	51.4161	5.86744
		26.8222	48.392	52.8714	47.1455	21.5992	51.4409	41.3785	5.53442
		33.8844	47.3317	57.6578	40.0916	75.4989	68.8219	53.881	6.67766
		29.1466	36.365	48.7823	64.9581	28.9691	64.9138	45.5225	6.80792
		27.3922	51.5225	52.8942	32.968	31.5583	51.9998	41.3891	4.86865
		35.5908	58.8133	59.6294	68.8919	32.8443	61.1638	52.8222	6.07204
		26.3428	46.3828	52.9216	53.2166	36.0217	50.515	44.2334	4.4263
		38.0022	47.0559	36.8431	41.1217	22.0042	64.106	41.5222	5.6452
		42.0812	51.784	37.4476	45.1699	18.9111	58.3355	42.2882	5.55564
		23.3114	26.0613	32.6096	41.1341	45.2234	75.4107	40.6251	7.76222
		34.1047	51.8327	48.6183	50.1561	24.4096	71.5342	46.7759	6.6186
		Replicate-1	Replicate-2	Replicate-3	Replicate-4	Replicate-5	Replicate-6	Mean	SEM
	Aβ + U73122	99.9485	101.576	98.8849	75.2591	123.435	104.332	100.572	6.27646
		101.56	92.044	89.9137	89.364	98.2585	108.53	96.6118	3.09577
		102.436	100.143	105.475	108.772	100.638	109.349	104.469	1.64179
		100.4	102.062	96.1613	90.3454	129.979	97.727	102.779	5.68609
		97.1822	108.764	101.386	57.9931	106.169	101.851	95.5577	7.69054
		94.2738	110.565	99.3956	74.7185	111.665	124.545	102.527	7.03357
		100.216	109.144	96.5672	99.9323	86.2794	97.8683	98.3346	3.00888
		110.314	88.4673	104.887	93.6168	82.6411	108.352	98.0463	4.6626
		97.358	100.143	93.2183	86.0478	103.104	116.467	99.3898	4.18813
		118.554	112.291	95.9929	76.3955	105.417	108.816	102.911	6.12314
		100.115	107.577	95.7665	81.492	84.7954	126.382	99.3549	6.68982
		105.712	100.714	104.175	99.5707	102.265	103.719	102.692	0.934691
		114.067	106.722	93.7194	90.4659	111.184	91.4919	101.275	4.3248
		118.43	91.6857	91.8145	63.6336	107.137	95.7974	94.7496	7.53103
		97.0251	100.237	100.754	111.413	102.009	106.735	103.029	2.11412
		103.413	95.8146	100.247	98.238	92.077	121.583	101.896	4.24022
		105.262	91.7998	99.8291	71.4023	100.213	115.961	97.4112	6.13016
		111.272	94.3497	85.7007	85.6621	95.5618	101.437	95.6639	3.99153
		105.12	94.7468	90.3457	94.24	88.5872	91.7994	94.1398	2.3919
		106.253	99.7621	90.3747	71.9326	65.9133	112.382	91.1029	7.65907
		101.762	91.3526	101.414	87.9831	84.1865	106.137	95.4726	3.60108
		110.061	101.877	100.862	86.1511	50.4674	102.385	91.9672	8.88687
		114.441	89.1244	85.2548	70.7412	67.4126	108.53	89.2507	7.83522
		112.446	93.615	96.8253	80.5106	91.243	107.848	97.0814	4.73553
		102.265	99.4005	102.609	106.558	45.5191	103.558	93.3182	9.60597
		106.082	97.2464	83.793	71.7295	75.1855	103.92	89.6593	6.04431
		82.0431	92.5905	83.4134	103.252	78.7879	111.459	91.9244	5.33234
		94.6952	94.7034	87.919	82.8935	73.6401	96.5117	88.3938	3.62201
		87.7976	83.5203	94.0769	88.9576	72.8675	88.734	85.9923	2.96256
		105.273	82.2528	95.0115	109.839	81.9554	89.488	93.97	4.76937
		108.977	99.1072	103.008	65.6929	68.0267	89.2548	89.0111	7.48468
		87.5545	93.2043	92.6924	90.0492	67.5969	96.1868	87.8807	4.22977
		96.8469	87.7827	95.9653	91.406	78.3376	87.0054	89.5573	2.78783
		105.992	96.0611	105.933	81.0099	61.5996	80.3437	88.4899	7.10239
		101.967	94.1968	102.097	76.5952	60.9242	86.2291	87.0015	6.56385
		89.3833	96.15	100.534	48.7299	60.2487	106.226	83.5455	9.57578
		109.728	78.4377	99.5696	72.9106	59.5733	79.1781	83.2329	7.47141
		90.5676	90.6635	100.129	50.6996	58.8978	92.3674	80.5541	8.33761
		109.951	85.5203	87.6429	64.6943	58.2223	93.1735	83.2008	7.76011
		107.037	100.326	102.446	73.1758	57.5469	93.5951	89.0211	7.9482
		109.082	83.4005	89.0274	79.4362	56.8714	76.6384	82.4094	6.95358
		97.6185	79.4223	96.4995	86.2957	56.196	80.6984	82.7884	6.17275
		105.03	103.596	83.7488	79.3225	55.5205	74.947	83.694	7.6172
		92.0336	83.0902	87.9604	64.2914	54.8451	78.3944	76.7692	5.87993
		97.0339	83.3036	85.8084	57.2837	54.1696	80.0238	76.2705	6.91517
		95.7648	80.635	87.7727	71.3576	53.4941	91.7622	80.1311	6.3897
		101.306	78.3829	81.8149	84.1022	52.8187	79.1062	79.5885	6.36473
		103.536	91.3594	69.3816	82.2496	52.1432	63.9451	77.1025	7.71188
		98.2655	80.5711	82.3822	69.3534	51.4678	87.3848	78.2375	6.59031
		93.1057	87.607	79.4213	68.9195	50.7923	81.0803	76.821	6.18159
		96.974	81.1062	83.5555	68.4753	50.1168	89.6839	78.3186	6.84256
		96.1114	93.5123	79.0085	88.3653	49.4414	91.0058	82.9074	7.11186
		94.866	86.1821	76.4244	65.8341	48.7659	84.9072	76.1633	6.79215
		99.4448	82.0669	69.8012	73.9506	48.0905	67.7596	73.5189	6.92581
		98.2655	80.5711	82.3822	69.3534	51.4678	99.7855	80.3043	7.43411
		93.1057	87.607	79.4213	68.9195	50.7923	93.481	78.8878	6.78268
		96.974	81.1062	83.5555	68.4753	50.1168	102.085	80.3854	7.7774
		96.1114	93.5123	79.0085	88.3653	49.4414	103.406	84.9742	7.84507
		94.866	86.1821	76.4244	65.8341	48.7659	97.3078	78.23	7.59167
		99.4448	82.0669	69.8012	73.9506	48.0905	80.1602	75.5857	6.89036
		Replicate-1	Replicate-2	Replicate-3	Replicate-4	Replicate-5	Mean	SEM
	U73122	96.2766	97.9701	97.3813	108.125	108.079	101.567	2.68205
		108.945	96.5233	109.868	93.4186	93.4559	100.442	3.70566
		102.719	101.595	111.108	98.6846	98.6921	102.56	2.28044
		96.6728	107.689	84.0186	103.375	103.356	99.0221	4.14403
		87.8373	107.102	114.734	87.8636	87.9323	97.094	5.77137
		107.549	89.1208	82.9029	108.535	108.487	99.319	5.52366
		100.217	97.0498	92.7247	106.922	106.883	100.759	2.77565
		106.835	113.609	102.392	91.0075	91.0584	100.98	4.43648
		100.114	99.2522	84.4912	120.32	120.205	104.876	6.86784
		110.951	97.8507	107.177	101.965	101.954	103.98	2.28634
		83.7869	99.9058	94.7626	111.565	111.5	100.304	5.27177
		102.61	107.661	97.8013	106.597	106.56	104.246	1.82694
		88.1335	100.612	103.62	94.1447	94.1778	96.1376	2.71922
		89.6721	95.4364	89.6991	129.629	129.461	106.779	9.35305
		101.514	100.418	82.9652	110.644	110.584	101.225	5.05202
		109.397	91.1642	106.1	111.26	111.197	105.824	3.78266
		116.184	91.3408	78.7057	95.1374	95.1649	95.3066	6.03009
		129.709	75.3121	114.534	93.2102	93.2487	101.203	9.45459
		120.502	76.796	99.7079	96.3654	96.3859	97.9514	6.9431
		100.523	114.557	119.03	115.603	115.515	113.045	3.22138
		124.004	94.4353	88.7802	118.202	118.099	108.704	7.11738
		106.031	83.665	96.9252	105.983	105.949	99.7108	4.37855
		103.3	78.754	105.579	91.9576	92.0031	94.3187	4.79924
		97.9536	86.0205	96.5149	81.8514	81.9541	88.8589	3.50833
		90.7683	112.481	103.308	121.044	120.925	109.705	5.75186
		73.5474	70.401	109.041	108.215	108.168	93.8745	8.95593
		103.708	107.046	99.068	111.554	111.488	106.573	2.3846
		122.244	92.2447	70.9645	106.92	106.881	99.8508	8.64041
		100.056	79.387	109.799	94.9178	94.9465	95.8212	4.92427
		93.9898	84.7368	94.3885	98.1087	98.1194	93.8686	2.44666
		112.655	76.3809	113.192	96.7463	96.7647	99.1478	6.74339
		88.4566	90.4693	114.534	97.2975	97.3128	97.6141	4.59015
		104.499	91.0464	99.7079	93.217	93.2554	96.345	2.50195
		120.458	101.036	119.03	92.6926	92.734	105.19	6.13693
		91.1569	104.587	88.7802	98.2835	98.2932	96.2202	2.82446
		88.7239	96.8702	96.9252	97.2639	97.2794	95.4125	1.67427
		95.3284	89.7568	105.579	89.4165	89.4764	93.9114	3.12465
		88.8758	91.9709	96.5149	90.4607	90.5147	91.6674	1.30707
		76.0246	101.287	103.308	88.5112	88.5762	91.5413	4.96067
		105.201	90.7785	109.041	100.968	100.963	101.39	3.04975
		98.8268	69.9064	99.068	101.448	101.439	94.1376	6.0836
		90.0144	112.26	70.9645	98.0012	98.0125	93.8505	6.75258
		112.455	85.7261	109.799	105.324	105.294	103.72	4.70151
		85.1178	77.1611	94.3885	87.3908	87.4621	86.3041	2.76478
		97.4363	86.2443	113.192	100.733	100.729	99.6668	4.30311
		96.792	85.0548	114.534	124.506	124.367	109.051	7.84094
		105.191	84.3305	99.7079	104.363	104.338	99.5861	3.93423
		98.696	102.453	119.03	79.8705	79.9844	96.0067	7.40252
		102.766	80.4646	88.7802	106.801	106.763	97.1148	5.31755
		104.197	84.3628	96.9252	99.9149	99.9153	97.063	3.37987
		107.247	88.9736	105.579	99.6594	99.6613	100.224	3.20312
		111.43	99.2168	96.5149	91.3055	91.3547	97.9644	3.69471
		110.749	84.9694	103.308	102.534	102.52	100.816	4.25351
		97.1459	96.2902	109.041	97.7143	97.7273	99.5837	2.37874
		103.987	101.611	99.068	115.451	115.363	107.096	3.48103
		114.548	95.7396	70.9645	110.373	110.314	100.388	8.01896
		106.601	93.4872	109.799	107.498	107.455	104.968	2.91889
		105.3	95.0948	94.3885	72.3121	72.4688	87.9129	6.62475
		105.804	110.732	113.192	89.8579	89.9153	101.9	5.04678
		97.6517	89.1886	115.611	101.777	101.767	101.199	4.27307
	Figure 5e
		Replicate-1	Replicate-2	Replicate-3	Replicate-4	Replicate-5	Replicate-6	Mean	SEM
	Veh	104.661	120.039	107.375	83.9956	96.0025		102.415	6.00268
	Aβ	34.1047	51.8327	48.6183	50.1561	24.4096	71.5342	46.7759	6.6186
	Aβ + U73122	99.4448	82.0669	69.8012	73.9506	48.0905	80.1602	75.5857	6.89036
	U73122	97.6517	89.1886	115.611	101.777	101.767		101.199	4.27307
	Figure 5g left
		Replicate-1	Replicate-2	Replicate-3	Replicate-4	Replicate-5	Replicate-6	Replicate-7	Replicate-8	Mean	SEM
	Veh	13.4	16	12.3	14.8	12.9	18.1	19.1	15.4	15.25	0.8596
	Aβ + U73122	11.35	15.1	11.8	13.3	11.5	12.02	15.1	13.4	12.95	0.5415
	Figure 5g right
		Replicate-1	Replicate-2	Replicate-3	Replicate-4	Replicate-5	Replicate-6	Replicate-7	Replicate-8	Mean	SEM
	Veh	2.88	3.1	1.94	2.19	1.92	1.95	2.5	2.09	2.32125	0.16177
	Aβ + U73122	3.13	2.91	2.27	2.37	2.37	2.62	2.2	2.94	2.60125	0.124477
	Figure 5i
		Replicate-1	Replicate-2	Replicate-3	Replicate-4	Replicate-5	Mean	SEM
	Veh	1.34671	0.989305	1.28467	1.36539	1.30481	1.258	0.06874
	Aβ + U73122	1.20134	1.19178	1.49541	1.22034	1.30496	1.283	0.0568

## Sheet: Figure 6
	Figure 6b
		Replicate-1	Replicate-2	Replicate-3	Replicate-4	Replicate-5	Replicate-6	Replicate-7	Replicate-8	Replicate-9	Replicate-10	Replicate-11	Replicate-12	Replicate-13	Replicate-14	Replicate-15	Mean	SEM
	MAP2+/NF+	88.8429	54.4107	66.7673	152.15	207.178	111.254	29.0919	90.8061	16.9252	64.9014	314.766	62.074	68.7566	61.3207	110.755	100	19.64
	MAP2-/NF+	86.844	23.3465	31.4901	50.0047	32.6095	26.8678	11.1004	38.4307	34.5698	43.8116	57.8335	36.1936	40.8541	118.42	49.2618	45.44	6.858
	Figure 6d upper
		Replicate-1	Replicate-2	Replicate-3	Replicate-4	Replicate-5	Replicate-6	Replicate-7	Replicate-8	Replicate-9	Replicate-10	Replicate-11	Replicate-12	Replicate-13	Replicate-14	Replicate-15	Replicate-16	Replicate-17	Replicate-18	Replicate-19	Mean	SEM
	Ctrl	66.5523	67.5464	122.918	113.69	134.132	78.062	141.21	180.967	79.7202	48.493	42.5232	152.698	113.283	127.204	103.291	96.2012	144.814	34.5394	102.109	100	9.00694
	DHPG	49.2079	162.385	44.5504	31.0467	127.933	8.40365	34.0582	29.1192	27.7292	113.947	42.0644	33.3647	64.5563	41.9289	72.0183	93.912	82.0515			62.25	10.07
	Figure 6d bottom
		Replicate-1	Replicate-2	Replicate-3	Replicate-4	Replicate-5	Replicate-6	Replicate-7	Replicate-8	Replicate-9	Replicate-10	Replicate-11	Replicate-12	Replicate-13	Replicate-14	Replicate-15	Replicate-16	Replicate-17	Replicate-18	Replicate-19	Mean	SEM
	Ctrl	57.5526	96.9669	84.7759	91.9977	137.011	168.371	147.093	128.615	112.586	91.4847	72.9239	88.3493	62.4992	95.4576	151.111	107.78	31.9218	94.702	80.5835	100	7.50912
	DHPG	36.7827	37.1771	37.633	18.8165	62.0353	7.88545	9.25574	15.3149	14.3396	61.6217	23.2605	64.5256	18.7323	20.3999	42.7643	35.6744	48.1961			32.61	4.519
	Figure 6f left
		Replicate-1	Replicate-2	Replicate-3	Replicate-4	Replicate-5	Replicate-6	Replicate-7	Replicate-8	Mean	SEM
	Ctrl	13.9	14.4	12.88	14.34	13.6	15.56	14.9	15.25	14.35	0.3135
	DHPG	15.13	14.07	16.8	12.75	18.2	11.78	13.5	10.74	14.12	0.8865
	Figure 6f right
		Replicate-1	Replicate-2	Replicate-3	Replicate-4	Replicate-5	Replicate-6	Replicate-7	Replicate-8	Mean	SEM
	Ctrl	3.52	8.43	3.73	3.05	1.08	9.01	4.69	4.21	4.715	0.9533
	DHPG	1.58	5.12	2.6	3.06	0.6	3.25	0.75	1.69	2.331	0.5294
	Figure 6h
		Replicate-1	Replicate-2	Replicate-3	Replicate-4	Replicate-5	Replicate-6	Replicate-7	Replicate-8	Mean	SEM
	Ctrl	0.895216	0.925068	1.49791	1.4409	1.04371	1.5187	1.38253	1.44849	1.269	0.09432
	DHPG	1.93799	2.08967	2.04623	1.9838	1.81631	1.60036	1.7907	2.65497	1.99	0.1102
	Figure 6j upper
		Replicate-1	Replicate-2	Replicate-3	Replicate-4	Replicate-5	Replicate-6	Replicate-7	Replicate-8	Replicate-9	Replicate-10	Replicate-11	Replicate-12	Replicate-13	Replicate-14	Replicate-15	Replicate-16	Replicate-17	Replicate-18	Replicate-19	Mean	SEM
	Veh	62.3986	89.7233	124.686	113.055	133.909	103.028	88.4497	130.408	60.3567	94.1863	66.5423	76.2263	134.261	174.6	80.6232	48.9609	46.9421	150.698	111.436	100	8.39248
	MTEP	100.208	106.016	83.0197	71.5912	124.89	110.519	106.218	115.053	97.3361	136.132	43.1316	99.2638	77.1585	131.519	99.4288	86.4022				99.2429	5.90391
	Aβ+MTEP	102.662	55.5504	112.068	139.49	84.9468	74.4049	115.571	86.9285	105.834	95.1717	88.0275	86.632	102.138	80.825	73.692	94.8467				93.6743	4.92147
	Figure 6j bottom
		Replicate-1	Replicate-2	Replicate-3	Replicate-4	Replicate-5	Replicate-6	Replicate-7	Replicate-8	Replicate-9	Replicate-10	Replicate-11	Replicate-12	Replicate-13	Replicate-14	Replicate-15	Replicate-16	Replicate-17	Replicate-18	Replicate-19	Mean	SEM
	Veh	59.3571	90.6625	84.7759	91.7614	142.599	96.4167	174.076	105.008	26.0093	93.6602	83.4282	100.556	167.615	147.26	126.435	113.466	86.4545	76.9429	83.2877	100	8.4113
	MTEP	103.186	103.535	66.4322	66.6216	191.677	89.1529	82.8926	117.695	132.593	100.59	142.649	142.417	112.618	113.29	74.5179	84.5691				107.777	8.24821
	Aβ+MTEP	44.1857	56.9657	73.4906	109.213	136.083	74.9973	66.2095	76.832	88.2373	136.607	131.842	83.5252	110.327	146.238	79.5007	117.812				95.7542	7.85756
	Figure 6l
		Replicate-1	Replicate-2	Replicate-3	Replicate-4	Replicate-5	Mean	SEM
	Veh	88.1298	94.4162	92.4463	113.151	99.684	97.5654	4.31596
		104.01	91.5253	101.33	93.9792	100.816	98.332	2.37353
		98.4041	118.26	95.6972	97.819	95.5427	101.145	4.31595
		109.198	92.1814	101.33	87.5147	97.5492	97.5546	3.73824
		98.5232	91.9621	107.077	104.228	109.382	102.234	3.14494
		101.738	111.663	102.121	103.31	97.0289	103.172	2.37717
		102.285	110.98	107.143	103.141	94.1834	103.546	2.80721
		91.7977	103.866	71.6983	91.7846	89.7937	89.7881	5.16459
		98.7436	113.633	111.245	84.7405	99.3611	101.545	5.17318
		71.738	114.431	117.647	101.517	96.1678	100.3	8.16989
		79.9124	101.853	94.8079	118.091	93.1539	97.5636	6.2385
		80.153	107.247	125.137	90.636	96.4949	99.9335	7.67536
		80.9484	107.813	93.0215	100.847	91.2551	94.7769	4.5469
		102.662	124.376	116.902	106.501	103.635	110.815	4.22839
		74.7296	87.5925	104.906	90.7145	104.572	92.5029	5.66878
		87.0938	118.767	105.325	99.0234	113.279	104.698	5.54112
		99.1615	110.273	122.291	100.697	104.685	107.421	4.18419
		92.8845	103.475	129.869	134.543	121.645	116.483	7.93129
		84.8595	127.277	128.611	103.008	102.514	109.254	8.30376
		113.423	118.859	103.124	83.0063	99.9503	103.673	6.19252
		133.881	113.451	121.689	109.387	109.404	117.562	4.6562
		89.7282	127.506	86.5447	80.0691	100.828	96.9352	8.34894
		95.9597	101.04	101.957	105.016	97.7368	100.342	1.59575
		96.0205	127.616	106.088	97.5443	108.196	107.093	5.64441
		64.1361	115.189	110.733	99.7932	96.9723	97.3646	8.96267
		104.349	105.351	116.52	92.5408	93.5169	102.456	4.40448
		88.5199	129.893	99.1904	123.212	104.399	109.043	7.66596
		122.446	105.153	123.297	102.419	95.4764	109.758	5.58264
		69.7621	112.513	115.453	121.917	93.5928	102.648	9.47646
		48.9779	111.757	116.839	96.5693	103.607	95.5502	12.1466
		66.388	110.281	111.092	95.3407	105.52	97.7243	8.32098
		87.6029	112.454	126.839	113.456	87.7582	105.622	7.75244
		98.1736	116.05	95.877	120.065	96.8606	105.405	5.21694
		83.5778	125.63	115.187	106.058	106.893	107.469	6.93719
		83.7754	124.84	128.688	98.4725	90.4202	105.239	9.11079
		93.8825	124.431	96.0333	97.6484	97.5616	101.911	5.67116
		77.9188	128.867	105.089	92.971	108.69	102.707	8.47074
		95.529	109.522	114.91	119.928	84.7968	104.937	6.47827
		79.1296	138.272	110.542	103.295	116.394	109.527	9.58466
		105.763	86.0335	102.424	100.374	107.41	100.401	3.79737
		68.2271	130.213	103.363	78.682	106.286	97.3542	10.9376
		102.797	111.444	109.457	98.6099	110.38	106.538	2.49203
		106.5	94.236	126.878	80.9264	108.367	103.381	7.66332
		122.555	115.157	113.818	83.2523	91.8029	105.317	7.53565
		121.861	129.562	121.48	91.0421	97.1379	112.217	7.60072
		90.5819	88.0195	126.692	102.554	87.7582	99.1211	7.40679
		91.0404	125.988	111.136	100.225	96.8606	105.05	6.17277
		108.005	104.722	114.864	97.5171	106.893	106.4	2.79438
		94.7463	125.616	117.716	105.028	90.4202	106.705	6.6704
		87.0786	131.956	138.145	107.554	97.5616	112.459	9.82359
		69.215	109.058	140.865	94.9588	108.69	104.557	11.612
		124.619	116.017	137.06	122.702	84.7968	117.039	8.74926
		80.3936	104.889	140.008	109.222	116.394	110.181	9.60332
		96.6816	137.767	105.477	103.951	107.41	110.257	7.11267
		94.8248	130.297	113.252	103.719	106.286	109.676	5.93947
		118.968	133.37	114.725	112.611	110.38	118.011	4.09271
		78.3748	116.044	130.968	98.7593	108.367	106.503	8.78697
		102.766	166.824	114.924	120.249	91.8029	119.313	12.8609
		67.6825	139.385	121.972	90.0972	97.1379	103.255	12.5132
		125.807	121.669	109.454	95.481	99.4314	110.369	5.95048
		Replicate-1	Replicate-2	Replicate-3	Replicate-4	Replicate-5	Replicate-6	Replicate-7	Mean	SEM
	Aβ	76.0245	93.4439	121.725	108.303	93.7115	101.541	90.4847	97.8905	5.4773
		99.7037	105.737	91.6092	113.381	105.87	105.378	117.165	105.549	3.18072
		117.163	102.805	119.072	99.0536	103.041	84.5015	114.08	105.674	4.60181
		113.065	95.0244	83.5744	84.6188	107.107	124.208	107.3	102.128	5.69032
		86.1365	108.512	81.6752	93.5448	92.7989	93.7933	65.3375	88.8283	5.02458
		107.917	94.5171	102.347	101.828	97.4858	90.5817	105.635	100.045	2.33176
		104.816	60.0352	91.9628	85.257	107.614	106.759	84.2995	91.5347	6.45655
		120.774	96.8719	91.2555	90.6362	103.542	74.5769	148.506	103.737	9.15393
		129.553	93.8672	61.0184	75.4262	109.863	100.712	76.5981	92.4338	8.83594
		90.576	116.558	65.999	81.6258	83.4702	82.5375	103.932	89.2427	6.24936
		94.9729	96.0329	93.135	87.7761	90.3414	83.3395	81.4673	89.5807	2.13784
		83.7736	134.265	91.2481	89.3736	82.4309	63.8674	120.986	95.1348	9.14931
		87.8842	86.7213	82.788	102.685	88.6633	69.5017	106.229	89.2104	4.65255
		97.2178	74.1709	86.9377	88.6701	78.2093	64.4665	109.76	85.6332	5.69414
		95.7563	88.531	88.7207	66.5878	88.048	64.7261	90.7521	83.3031	4.66566
		67.1002	101.93	85.3797	85.5396	76.8786	67.2653	137.399	88.7847	9.301
		71.0577	85.7165	89.3068	62.6187	89.6613	65.0356	145.272	86.9526	10.6242
		78.6812	68.4152	115.679	77.036	72.5775	46.0694	116.577	82.1479	9.67284
		98.5009	78.4243	100.675	80.0713	76.7874	61.7542	137.362	90.5108	9.29996
		102.594	69.3517	96.1446	95.6192	75.7776	59.175	80.2704	82.7046	6.03335
		72.0997	70.4102	93.0979	82.7256	68.665	59.1251	79.4081	75.0759	4.164
		99.1889	71.5467	86.1909	75.543	79.8667	58.6791	143.094	87.7298	10.3682
		85.6619	54.9916	86.5297	61.7093	87.3591	47.1277	118.123	77.3575	9.22461
		39.8328	53.4015	70.7149	88.283	67.4579	56.8121	115.707	70.3157	9.49838
		28.2267	58.0207	79.3877	65.2054	73.34	66.2004	97.2493	66.8043	8.01228
		35.9858	59.1865	62.2326	65.8106	60.2276	58.7357	59.4327	57.3731	3.68315
		69.7921	67.3226	86.1612	61.2208	62.1529	38.0156	112.845	71.0729	8.80708
		68.534	71.6979	84.806	55.7925	66.7867	44.3987	62.9325	64.9926	4.79654
		62.5904	22.321	54.9175	59.4421	73.8817	37.1304	83.2291	56.216	7.87951
		52.7596	77.6487	72.2754	32.6626	41.8102	49.8034	77.7132	57.8104	6.86079
		71.1029	48.0594	34.9729	62.7139	55.4819	51.1545	79.7129	57.5998	5.66211
		50.8688	64.8983	73.4278	62.4743	60.2452	59.5943	82.4485	64.851	3.88291
		84.3838	69.4493	52.7685	60.2562	52.2642	58.343	106.274	69.1055	7.49556
		56.486	57.9329	48.8933	42.7852	53.4594	61.3482	72.1794	56.1549	3.53813
		44.094	42.5885	45.7724	55.5559	45.5372	59.8772	77.3043	52.9614	4.73127
		66.2967	46.877	48.9947	50.3118	70.7228	69.8112	102.505	65.0742	7.34283
		65.6212	40.7281	45.7724	46.1399	40.9446	58.0268	69.9716	52.4578	4.54022
		58.186	48.6716	51.7521	54.1366	61.4905	50.4856	101.003	60.818	6.90646
		56.132	41.7686	70.3786	39.0833	50.3476	68.3769	88.9382	59.2893	6.70785
		49.538	38.898	47.3279	50.2197	56.4505	38.2286	69.0847	49.9639	4.00906
		55.5394	23.1171	63.5779	35.022	47.3536	46.8614	114.34	55.1159	11.0575
		42.3639	36.866	29.3197	58.3362	42.5815	51.3609	99.1523	51.4258	8.7104
		50.5876	61.8302	34.8221	52.8555	49.6794	37.7294	84.9983	53.2146	6.32839
		44.9729	33.9754	31.7407	61.3314	46.1554	43.1973	43.2366	43.5157	3.63953
		42.9691	46.6034	22.15	64.9688	40.8033	52.4458	83.2588	50.457	7.32885
		41.4775	46.4741	51.762	40.4289	55.3347	49.1378	70.5618	50.7395	3.86664
		34.306	31.679	24.6665	50.9416	40.4235	48.795	79.1107	44.2746	6.78894
		58.4924	61.5424	58.9658	60.4774	48.2604	37.4166	107.114	61.7527	8.24043
		42.4694	49.4164	30.6155	46.0539	54.4044	38.8909	82.1066	49.1367	6.20447
		42.497	52.9625	40.6113	33.83	51.328	60.3231	75.5053	51.0082	5.26992
		49.5957	62.7765	63.7461	43.8174	47.9424	36.0621	79.1107	54.7216	5.52152
		36.5232	51.2455	27.5861	62.2009	53.9628	48.6519	86.3067	52.3539	7.12362
		38.6978	50.5383	24.4111	46.7205	54.849	43.5401	61.5446	45.7573	4.54108
		41.1561	58.3621	37.4162	52.0875	35.2274	36.4382	59.1628	45.6929	3.98539
		42.6301	50.1432	28.5506	48.5331	63.0449	39.1172	51.9052	46.2749	4.11636
		52.2223	20.7084	30.3534	45.7528	58.3552	63.5313	24.8936	42.2596	6.41946
		59.5771	43.768	36.3454	43.2736	44.7041	37.6762	65.6117	47.2794	4.18071
		52.3177	13.207	50.0977	36.6563	73.864	54.5491	80.0994	51.5416	8.47502
		54.1106	35.2519	40.6039	50.0476	62.3884	48.6951	74.5315	52.2327	4.98753
		52.8124	60.5913	40.2453	31.0006	56.898	45.4537	63.8045	50.1151	4.45864
		Replicate-1	Replicate-2	Replicate-3	Replicate-4	Replicate-5	Replicate-6	Replicate-7	Mean	SEM
	Aβ + MTEP	88.2128	83.3617	96.4535	108.303	86.9858	93.1494	116.246	96.1018	4.55432
		81.4392	79.3723	127.101	96.0574	108.879	95.5483	91.2094	97.0867	6.24224
		91.1334	98.1436	98.6901	148.481	74.8221	104.957	95.8011	101.718	8.57688
		94.6098	112.692	99.9211	124.989	112.601	86.1586	96.7976	103.967	5.03574
		82.8564	102.125	120.228	142.355	116.737	95.9138	112.094	110.33	7.23367
		81.603	109.279	112.403	121.082	91.4235	82.4379	90.2566	98.355	5.93779
		60.9358	119.907	102.648	129.087	102.249	96.8	84.5602	99.4553	8.48948
		88.2534	99.0585	94.938	139.751	125.253	84.1287	80.2513	101.662	8.45849
		80.7128	103.955	121.059	100.514	104.37	83.2172	93.1989	98.1467	5.24259
		82.2888	87.8032	115.679	146.538	100.986	81.2529	97.9948	101.792	8.7397
		75.8463	103.923	129.975	147.281	84.3772	86.5437	86.8674	102.116	10.1172
		77.5929	94.9628	119.758	144.913	117.947	99.6172	114.161	109.85	8.13362
		85.853	97.5984	123.631	131.093	79.2989	73.123	102.78	99.0539	8.28577
		92.397	89.9122	113.69	126.426	117.256	86.7919	97.2112	103.384	5.86596
		82.9003	92.7872	115.087	135.257	97.8149	82.4529	96.2304	100.361	7.13987
		71.0237	95.6995	144.194	127.869	101.217	98.1874	97.2164	105.058	9.02558
		86.4662	84.3777	144.276	112.147	108.434	78.3678	93.7853	101.122	8.59686
		73.6267	99.3963	101.101	111.525	62.242	97.7977	98.0105	91.957	6.56759
		69.3716	94.6356	114.952	119.866	101.228	71.3563	86.7853	94.0278	7.45148
		75.9747	97.2234	120.766	129.467	75.1851	90.4126	90.9232	97.1361	7.89386
		51.4865	80.4947	117.91	141.448	72.5089	82.7943	96.1815	91.832	11.3096
		68.848	54.3803	97.7803	101.689	105.16	94.808	94.6719	88.191	7.17998
		88.8716	102.785	108.473	129.757	79.6121	85.4885	97.2967	98.8976	6.38806
		76.9865	84.5931	120.546	124.066	73.0819	86.5736	93.6736	94.2172	7.68286
		68.2584	81.516	123.234	122.317	70.0036	83.1322	96.6771	92.1626	8.66357
		77.576	73.4362	124.541	107.361	72.0071	91.2218	89.6998	90.8346	7.30888
		80.9054	76.8511	102.839	106.776	82.4662	86.2345	89.6719	89.3921	4.28271
		75.2568	71.2926	106.183	119.118	69.8541	75.5218	100.471	88.2424	7.5286
		83.353	64.891	131.775	91.5683	80.9715	86.131	78.2548	88.1349	7.91669
		55.9932	85.3032	122.572	100.932	113.342	87.5908	81.9023	92.5192	8.35339
		70.3176	74.8218	110.259	107.353	92.5943	91.3092	80.6614	89.6166	5.82267
		70.4138	85.8218	101.344	86.3497	79.3345	89.323	81.4223	84.8584	3.60494
		80.7888	89.4441	127.975	85.6257	71.0819	91.723	72.4869	88.4464	7.23259
		70.4358	76.2899	122.614	66.3825	81.7972	86.5184	71.8499	82.2697	7.20899
		88.1655	103.2	109.783	119.484	114.915	78.5207	72.5742	98.0916	6.96265
		82.8818	91.0931	108.287	101.855	77.395	87.5586	75.0611	89.1617	4.65458
		80.8074	99.117	122.563	118.937	81.9715	93.3218	87.5201	97.7484	6.41193
		64.9848	79.0186	88.8479	98.5219	89.3416	77.0908	60.6737	79.7828	5.1563
		103.155	67.016	85.9268	102.306	52.1459	94.4207	72.8482	82.5456	7.28181
		71.4257	72.6303	110.192	85.9344	75.3666	88.1609	69.6841	81.9134	5.44112
		92.973	61.7553	112.259	106.035	82.9253	97.7609	80.8412	90.6501	6.45575
		61.7044	63.8431	71.8958	87.5328	67.8043	77.6954	70.6719	71.5925	3.32543
		56.6453	55.8989	110.11	103.385	77.3772	72.5402	63.4171	77.0534	8.24696
		81.0321	58.125	101.786	118.306	118.548	68.9471	76.5532	89.0425	9.08843
		73.2753	58.1569	87.138	119.12	83.363	80.0609	75.7504	82.4093	7.0583
		79.9037	64.8298	107.518	110.063	93.4306	75.2138	73.3682	86.3325	6.65071
		61.8919	41.8564	84.293	73.1639	89.4413	75.9552	69.5864	70.884	5.93663
		69.7905	40.6197	104.673	93.7869	70.879	71.3253	71.911	74.7122	7.6874
		60.7534	61.1995	98.7803	92.0765	110.242	71.5322	66.3368	80.1315	7.55185
		58.2095	47.875	66.2254	85.2077	95.4555	58.4253	74.9703	69.4812	6.32235
		55.2162	50.2128	94.8282	101.91	100.1	68.9575	70.7417	77.4237	8.11614
		Replicate-1	Replicate-2	Replicate-3	Replicate-4	Replicate-5	Replicate-6	Mean	SEM
	MTEP	89.9652	91.5773	101.298	94.5723	102.582	99.9545	96.6582	2.17904
		100	108.551	103.74	83.8394	85.6472	109.5	98.5462	4.58925
		99.837	107.339	97.1072	107.014	95.1797	95.0198	100.249	2.303
		67.7961	87.738	89.4971	94.0036	117.367	99.9625	92.7273	6.62816
		90.386	95.7014	110.168	117.345	108.557	87.1506	101.551	4.96329
		95.1137	109.097	98.1914	103.231	90.6811	108.418	100.789	3.02389
		101.583	110.303	103.822	112.378	97.5925	74.5984	100.046	5.56029
		98.2981	85.16	96.1351	134.319	113.098	91.1214	103.022	7.32904
		106.689	119.563	98.7564	127.209	114.084	117.075	113.896	4.08506
		90.6222	95.8381	108.273	104.955	126.522	89.5523	102.627	5.68457
		98.7844	81.681	111.967	110.555	73.4594	97.4885	95.6559	6.29597
		100.759	71.9853	96.8876	121.116	132.492	119.334	107.096	8.88524
		72.5513	109.443	122.03	129.752	88.4608	98.3292	103.428	8.71498
		104.664	116.84	113.35	105.022	100.562	89.9352	105.062	3.90141
		107.84	118.749	113.977	130	92.432	91.1106	109.018	6.20934
		70.8991	95.7654	119.572	95.2956	75.0415	107.087	93.9435	7.57862
		74.7345	144.25	101.105	105.606	112.776	102.455	106.821	9.16355
		89.9027	120.824	103.542	122.676	125.278	62.0596	104.047	10.0706
		64.3247	127.927	96.9218	94.4148	124.107	106.897	102.432	9.46319
		105.924	138.021	89.3261	107.364	99.2959	84.6605	104.099	7.7112
		134.058	100.66	109.958	102.409	92.9647	99.6466	106.616	5.92263
		113.089	83.6981	98.0039	100.586	126.541	112.26	105.696	6.05925
		111.348	109.658	96.1351	108.7	85.8872	78.6789	98.4011	5.63055
		98.5809	102.249	98.7564	80.3862	106.424	90.7893	96.1976	3.79769
		96.5168	83.0209	108.273	141.64	77.7998	99.4243	101.112	9.28886
		74.4319	95.2335	111.967	148.079	116.504	74.8929	103.518	11.4888
		151.518	83.8027	96.8876	130.347	84.5107	116.4	110.578	11.0825
		110.584	102.421	122.03	92.3149	74.5827	116.651	103.097	7.13675
		126	139.73	113.35	114.947	109.2	92.3396	115.928	6.52502
		104.694	120.914	113.977	83.5069	78.161	112.432	102.281	7.13467
		103.434	95.8177	119.572	117.566	105.727	106.546	108.111	3.66012
		106.401	97.3145	101.105	113.247	102.582	73.2489	98.9829	5.60049
		113.858	103.415	103.542	99.9942	85.6472	66.7211	95.5296	6.85527
		101.558	80.3296	96.9218	97.5326	95.1797	94.7976	94.3865	2.97854
		95.2367	85.3634	89.3261	70.9248	117.367	97.0494	92.5445	6.25306
		79.0513	96.6954	109.958	111.097	108.557	78.5665	97.3209	6.22261
		104.019	110.53	98.0039	93.7294	90.6811	93.8283	98.4653	3.06123
		100.769	106.234	96.1351	104.547	97.5925	101.06	101.056	1.58423
		97.9111	117.517	98.7564	95.2285	113.098	97.8901	103.4	3.83906
		112.022	117.552	108.273	71.2019	114.084	106.306	104.906	6.93794
		110.534	102.683	111.967	115.945	100.153	90.3743	105.276	3.83526
		112.424	103.604	96.8876	97.0134	99.8286	112.26	103.67	2.91835
		111.065	92.2399	122.03	105.416	106.123	78.6789	102.592	6.18885
		110.162	131.188	113.35	106.384	88.4608	90.7893	106.722	6.43376
		112.236	119.386	113.977	99.3467	100.562	99.4243	107.489	3.5846
		102.481	102.119	96.8376	115.831	92.432	74.8929	97.4322	5.53579
		117.282	103.743	101.105	112.74	75.0415	116.4	104.385	6.46192
		100.328	110.818	103.542	112.177	94.3174	108.619	104.967	2.8078
		123.777	93.2456	96.9218	103.334	98.9083	92.3396	101.421	4.75854
		100.581	98.634	89.3261	90.7487	124.107	112.432	102.638	5.46397
		100.556	116.244	109.958	81.9873	99.2959	106.546	102.431	4.8155
		102.962	115.517	98.0039	94.1786	92.9647	100.024	100.608	3.34019
		107.899	130.677	96.1351	93.7469	126.541	66.7211	103.62	9.64498
		116.22	121.714	98.7564	82.1069	99.0718	94.7976	102.111	5.93708
		116.022	123.173	108.273	99.5392	106.424	97.0494	108.413	4.03151
		111.7	131.075	111.967	90.2645	77.7998	112.26	105.845	7.70014
		88.6127	130.543	96.8876	111.847	116.504	78.6789	103.846	7.85462
		106.093	148.31	122.03	108.866	84.5107	90.7893	110.1	9.39433
		117.257	125.765	113.35	110.87	74.5827	99.4243	106.875	7.35031
		140.325	145.593	113.977	88.15	109.2	74.8929	112.023	11.3845
	Figure 6m
		Replicate-1	Replicate-2	Replicate-3	Replicate-4	Replicate-5	Replicate-6	Replicate-7	Mean	SEM
	Veh	125.807	121.669	109.454	95.481	99.4314			110.369	5.95048
	Aβ	52.8124	60.5913	40.2453	31.0006	56.898	45.4537	63.8045	50.1151	4.45864
	Aβ + MTEP	55.2162	50.2128	94.8282	101.91	100.1	68.9575	70.7417	77.4237	8.11614
	MTEP	140.325	145.593	113.977	88.15	109.2	74.8929		112.023	11.3845
	Figure 6o left
		Replicate-1	Replicate-2	Replicate-3	Replicate-4	Replicate-5	Replicate-6	Replicate-7	Replicate-8	Mean	SEM
	Veh	14.16	18.9	12.6	15.4	14.6	12.4	16	15.6	14.96	0.7332
	Aβ + MTEP	13.04	17.3	10.2	14	14.05	11.94	16	14.6	13.89	0.7879
	Figure 6o right
		Replicate-1	Replicate-2	Replicate-3	Replicate-4	Replicate-5	Replicate-6	Replicate-7	Replicate-8	Mean	SEM
	Veh	1.85	2.3	1.15	2.41	3.25	1.93	2.81	2.88	2.323	0.2379
	Aβ + MTEP	2.3	1.4	1.97	3.14	2.53	1.83	2.57	2.51	2.281	0.1896
	Figure 6q
		Replicate-1	Replicate-2	Replicate-3	Replicate-4	Replicate-5	Replicate-6	Replicate-7	Mean	SEM
	Veh	1.13641	1.19962	1.46044	1.13273	1.13821	1.35323	1.2417	1.237	0.04771
	Aβ + MTEP	1.03226	1.17981	1.50716	1.21327	1.24842	1.375	1.46452	1.289	0.06381

## Sheet: Figure 7
	Figure 7b upper
		Replicate-1	Replicate-2	Replicate-3	Replicate-4	Replicate-5	Replicate-6	Replicate-7	Replicate-8	Replicate-9	Replicate-10	Replicate-11	Replicate-12	Replicate-13	Replicate-14	Mean	SEM
	Efr3a+/- + Ctrl	68.4734	60.7265	47.3853	75.274	119.361	69.138	74.2034	180.301	104.209	174.691	149.951	136.71	139.335	161.657	111.53	12.2439
	Efr3a+/- + Aβ	59.8539	58.6828	82.1956	67.7943	60.5023	47.8403	58.7422	160.24	46.4829	116.414	139.399	156.455	131.438	141.256	94.8068	11.5954
	Efr3a+/- + DMSO	74.7314	80.6752	70.7561	61.99	51.119	59.6252	117.43	143.43	160.925	210.48	146.709	146.479	170.144	175.409	119.279	13.904
	Figure 7b bottom
		Replicate-1	Replicate-2	Replicate-3	Replicate-4	Replicate-5	Replicate-6	Replicate-7	Replicate-8	Replicate-9	Replicate-10	Replicate-11	Replicate-12	Replicate-13	Replicate-14	Mean	SEM
	Efr3a+/- + Ctrl	85.7384	81.5887	56.1011	60.9846	34.2488	46.6337	102.783	88.3894	187.231	111.006	100.865	145.126	347.55	144.025	113.734	21.181
	Efr3a+/- + Aβ	85.7384	81.5887	56.1011	60.9846	34.2488	46.6337	102.783	127.491	105.62	110.449	115.781	119.478	132.265	109.981	92.0817	8.43803
	Efr3a+/- + DMSO	70.57	46.988	48.4286	39.8306	75.5299	50.0554	105.813	89.4313	113.635	178.339	129.437	246.109	71.7506	219.318	106.088	17.58
	Figure 7c
		Replicate-1	Replicate-2	Replicate-3	Replicate-4	Replicate-5	Replicate-6	Replicate-7	Mean	SEM
	Efr3a+/- + Ctrl	1.04428	0.810137	1.12557	1.4346	0.793867	1.12244	1.32896	1.09426	0.0907835
	Efr3a+/- + Aβ	0.673277	0.930818	0.784026	1.00754	0.834489	1.1118	1.26692	0.944125	0.0908338
	Efr3a+/- + DMSO	1.00503	0.578402	0.974465	1.38991	1.26494			1.04255	0.139928
	Figure 7e
		Replicate-1	Replicate-2	Replicate-3	Replicate-4	Replicate-5	Mean	SEM
	WT + Veh	93.6472	92.9144	87.4789	104.092	112.645	98.1555	4.51092
		100.032	122.703	135.224	102.414	104.209	112.917	6.87577
		102.027	79.9554	94.3182	101.344	92.3964	94.0082	3.98928
		106.612	109.502	96.8337	101.194	89.4961	100.728	3.55772
		88.2759	87.3457	94.0403	96.6578	112.955	95.855	4.61635
		109.416	107.579	92.1053	94.2971	88.2981	98.3391	4.26669
		96.3783	67.8241	90.7754	94.1386	96.2605	89.0754	5.4088
		82.7592	107.644	125.644	108.572	111.019	107.128	6.9071
		95.8784	77.6834	95.3525	108.999	111.456	97.8738	6.02589
		93.1746	85.2087	113.594	122.124	124.876	107.796	7.92028
		97.737	72.3061	114.861	106.695	109.1	100.14	7.48485
		101.231	69.9778	119.146	112.443	114.978	103.555	8.90329
		114.978	68.2802	139.104	104.691	107.051	106.821	11.399
		134.541	72.9339	97.6428	90.963	93.0134	97.8188	10.0942
		100.618	55.4535	103.437	127.845	130.727	103.616	13.5105
		105.417	74.671	144.128	114.451	117.031	111.14	11.1728
		138.571	70.966	123.529	130.237	133.172	119.295	12.3237
		129.287	68.4857	125.362	112.668	115.207	110.202	10.8754
		111.047	74.3219	123.508	118.662	121.337	109.775	9.10988
		99.9	73.1535	123.797	117.328	119.972	106.83	9.36193
		82.7456	119.406	92.6048	116.874	119.508	106.228	7.7472
		97.9506	76.0251	106.91	124.313	127.115	106.463	9.33873
		89.8346	96.5207	116.345	102.793	105.11	102.121	4.43867
		79.3602	77.1203	131.125	124.313	127.115	107.807	12.1241
		88.0851	77.7566	125.123	126.237	129.083	109.257	10.8942
		115.519	114.108	118.959	150.061	153.443	130.418	8.76154
		114.914	90.403	127.512	127.013	129.876	117.943	7.3615
		128.465	107.602	111.772	116.777	119.409	116.805	3.55506
		151.236	72.1315	127.941	81.9605	83.808	103.415	15.3489
		118.004	103.522	135.062	120.336	123.048	119.994	5.05844
		106.644	94.1868	89.0128	129.364	132.28	110.298	8.86777
		108.566	78.9756	135.646	112.65	115.189	110.205	9.09951
		83.0228	78.1761	110.357	96.3231	98.4943	93.2747	5.75077
		145.706	78.9812	130.443	114.328	116.905	117.273	11.0836
		194.506	60.0538	129.394	93.5263	95.6345	114.623	22.7848
		134.054	97.523	127.357	103.445	105.777	113.631	7.17788
		130.069	47.0723	125.281	126.387	129.236	111.609	16.1583
		107.539	66.8978	146.742	80.3309	82.1416	96.7303	14.124
		135.277	67.2385	110.984	117.548	120.197	110.249	11.4653
		126.502	76.698	138.957	112.773	115.315	114.049	10.4254
		114.869	72.5116	133.352	100.895	103.169	104.959	9.94214
		108.779	76.5009	112.788	105.784	108.168	102.404	6.57305
		94.556	83.4745	119.382	109.254	111.717	103.677	6.45644
		173.389	74.5133	113.742	91.5092	93.5718	109.345	17.1772
		122.48	96.197	141.036	141.719	144.913	129.269	9.15981
		127.324	81.5319	138.517	127.347	130.218	120.988	10.0743
		138.908	104.57	153.311	104.128	106.475	121.478	10.3178
		109.816	87.4666	137.387	102.177	104.48	108.265	8.1685
		114.305	90.9605	142.053	132.483	135.469	123.054	9.24802
		100.136	92.6328	123.209	110.844	113.343	108.033	5.3195
		100.777	117.827	145.627	112.315	114.847	118.279	7.42217
		125.139	100.313	138.355	121.349	124.084	121.848	6.13315
		127.215	106.082	153.226	110.695	113.19	122.081	8.54715
		103.394	117.813	141.63	139.204	142.342	128.877	7.81778
		123.212	96.7488	135.646	119.459	122.152	119.444	6.32101
		94.3288	73.9446	170.581	124.973	127.79	118.324	16.4468
		116.904	107.906	138.411	127.713	130.592	124.305	5.35639
		98.6458	60.6985	143.249	103.881	106.222	102.539	13.1119
		105.303	77.9733	138.07	118.38	121.049	112.155	10.0119
		133.145	83.5308	140.364	89.2145	91.2254	107.496	12.0654
		Replicate-1	Replicate-2	Replicate-3	Replicate-4	Replicate-5	Replicate-6	Mean	SEM
	WT + Aβ	103.075	104.983	96.1214	110.135	96.2769	102.364	102.159	2.18724
		92.2325	96.9902	92.6412	99.8873	101.571	116.974	100.049	3.71543
		103.65	94.6395	87.0148	84.2393	110.527	80.1462	93.3694	4.83142
		110.408	104.53	112.334	99.6942	106.666	90.8329	104.077	3.2134
		113.265	88.9537	99.6264	113.884	88.5987	124.395	104.787	5.99587
		77.3689	109.904	112.278	92.1599	97.3883	84.7718	95.6452	5.61963
		118.517	112.434	93.546	96.096	94.8265	81.1759	99.4325	5.57837
		104.299	97.4869	109.814	90.216	89.2974	81.1411	95.3756	4.31559
		87.8835	104.59	92.9099	71.2207	87.0733	66.3003	84.9963	5.76914
		87.9096	110.14	103.079	80.2131	60.9936	90.1332	88.7448	7.09174
		79.7188	123.88	95.371	97.8308	63.3706	82.7462	90.4862	8.37461
		76.0187	118.042	104.138	98.0786	73.9103	63.1946	88.897	8.59663
		118.39	151.043	101.427	93.428	72.5728	56.6377	98.9165	13.6801
		118.222	102.858	93.5892	63.1264	86.7571	84.7693	91.5537	7.57253
		119.558	105.456	74.9344	96.0703	56.828	58.7682	85.269	10.5165
		145.428	85.6858	113.822	80.7763	72.228	71.1592	94.8499	11.9347
		156.222	99.1612	94.5095	75.63	87.838	51.8456	94.2011	14.2018
		116.231	96.4857	98.7154	81.2526	83.3458	56.4229	88.7422	8.25589
		107.868	41.84	105.945	71.6713	71.0304	60.3762	76.4551	10.5916
		90.2184	65.0567	101.668	71.9352	64.9622	63.0639	76.1507	6.54803
		68.3314	47.7896	77.0003	91.4197	54.0647	73.4029	68.6681	6.47755
		61.8676	68.9058	109.483	63.6124	61.5198	79.9656	74.2257	7.5964
		63.1059	79.1476	69.907	64.3043	68.1168	62.736	67.8863	2.53747
		93.3589	66.4874	74.8788	81.671	79.6908	53.709	74.966	5.56578
		68.9954	59.0935	76.1171	67.6837	72.8294	69.8182	69.0895	2.35096
		67.4885	52.4235	95.5409	66.6699	62.9792	40.5633	64.2775	7.5233
		106.029	58.5253	58.7438	77.9248	70.2217	47.0418	69.7478	8.45781
		61.9011	49.6093	73.9987	66.1388	68.3994	68.8487	64.816	3.43955
		47.2091	68.3545	84.9273	68.8842	58.7332	51.5814	63.2816	5.60228
		67.8652	75.9851	82.534	74.5679	53.3519	52.8411	67.8576	5.04114
		43.4084	80.6359	56.295	68.4561	69.654	53.0327	61.9137	5.49583
		46.4109	61.0891	59.6795	78.7905	55.8741	53.1807	59.1708	4.4663
		99.2372	69.2373	67.6126	81.6453	66.9115	66.338	75.1637	5.35313
		35.1273	61.8941	61.2297	79.4439	52.0325	55.9237	57.6085	5.90931
		47.6418	65.6553	52.2095	71.7904	49.0411	57.2443	57.2637	3.94623
		65.4259	64.0758	52.0273	63.8119	59.4849	71.9516	62.7962	2.7101
		94.7427	75.8059	54.5132	70.075	53.4711	52.9108	66.9198	6.81683
		86.0596	58.3697	53.244	80.2646	39.2661	50.4378	61.2736	7.41542
		48.895	44.2618	43.9984	59.9594	44.4634	47.5643	48.1904	2.49197
		57.47	63.6191	59.6239	76.2769	45.6817	50.8993	58.9285	4.34176
		45.1241	58.6098	55.2142	56.3966	54.9642	40.781	51.8483	2.9163
		81.7553	56.7462	64.2158	62.4666	50.3035	54.6668	61.6924	4.52039
		48.7458	81.5052	56.3629	66.0552	55.7626	38.0381	57.745	6.07945
		68.9618	43.5244	60.2662	63.2712	56.0503	58.446	58.42	3.49078
		74.2657	41.1635	68.153	65.7301	52.1102	56.838	59.7101	4.93076
		75.8807	36.8578	45.7246	73.1647	38.4003	56.1733	54.3669	6.96576
		91.9789	39.6922	48.9609	52.38	30.8156	46.3887	51.7027	8.63888
		52.9569	33.819	62.6501	46.3068	40.7332	44.801	46.8779	4.07696
		48.6563	59.5941	47.2841	52.6279	47.828	59.578	52.5947	2.33947
		61.088	34.8419	41.7657	53.0463	66.9996	39.9015	49.6072	5.22761
		53.7252	43.0915	50.2517	53.5548	58.9795	47.4075	51.1684	2.26175
		25.7992	54.0741	49.7854	46.7285	58.7229	52.6989	47.9681	4.73155
		27.199	53.2454	49.6402	25.3342	33.9366	43.5413	38.8161	4.78964
		24.5792	56.9187	41.9757	27.5128	43.5872	59.4154	42.3315	5.89092
		52.9979	59.4047	45.3942	23.9912	37.3375	63.2642	47.065	5.99916
		29.4825	83.1456	27.8696	42.9017	35.3571	57.5491	46.0509	8.63631
		27.0088	34.2297	44.9619	57.5842	46.6848	43.6081	42.3463	4.32269
		22.9548	51.703	32.5634	75.9068	48.0872	41.6605	45.4793	7.43892
		29.3243	47.678	38.5851	44.9455	37.1509	57.729	42.5688	4.00926
		29.8957	49.6567	40.0364	45.1514	44.777	38.7608	41.3797	2.79774
		Replicate-1	Replicate-2	Replicate-3	Replicate-4	Replicate-5	Replicate-6	Replicate-7	Replicate-8	Mean	SEM
	Efr3a+/- + Veh	97.0657	87.6695	120.233	108.26	97.1338	73.7363	106.458	115.148	100.713	5.3508
		87.2683	109.484	86.4059	92.3863	104.024	91.0837	97.8288	105.607	96.7611	3.11314
		97.5142	122.791	98.4655	112.459	93.905	133.148	96.6124	107.266	107.77	5.00069
		107.949	82.3951	101.302	84.1765	92.2672	92.4343	93.7122	95.033	93.6587	2.94212
		104.631	91.5374	90.9657	112.793	102.305	92.1917	105.241	100.04	99.9631	2.77776
		105.582	106.123	102.627	89.9257	110.394	117.433	100.148	76.906	101.142	4.45593
		92.2291	95.3444	96.7026	105.1	108.652	71.4876	100.869	86.181	94.5707	4.14612
		102.183	118.423	100.565	108.465	101.153	117.498	110.852	96.2266	106.921	2.90473
		112.456	100.646	106.284	123.34	107.16	58.3715	100.797	99.8235	101.11	6.70133
		110.257	106.475	101.297	84.247	97.4274	113.84	76.4801	70.6752	95.0872	5.69331
		96.1416	109.653	101.85	94.612	93.994	106.346	89.2318	69.0489	95.1097	4.43096
		123.464	102.019	95.6996	93.1615	67.9073	89.0513	75.3895	101.394	93.5107	6.03624
		112.824	114.339	89.3469	101.236	104.207	96.7154	102.948	82.9126	100.566	3.80708
		101.254	105.481	93.4628	86.32	91.672	149.151	73.472	60.4933	95.1632	9.28134
		101.594	95.98	119.946	105.388	118.823	78.9681	98.8615	85.7725	100.667	5.07513
		93.5855	88.2375	97.4174	98.6111	102.393	79.191	86.7689	82.4239	91.0786	2.90962
		112.721	82.4492	103.73	93.9601	95.2574	96.7875	78.3976	109.845	96.6435	4.28142
		124.907	102.762	100.409	95.763	107.037	95.4501	93.75	110.959	103.88	3.67196
		97.1629	106.982	94.9098	98.6405	107.739	83.4983	73.8794	122.398	98.1513	5.30057
		104.577	97.0011	108.088	99.4979	90.4086	101.495	108.827	87.7111	99.7006	2.73225
		118.579	88.9407	96.1665	100.872	95.5499	95.5746	132.317	84.2824	101.535	5.66139
		99.6055	110.532	105.159	92.3511	113.208	119.97	94.0616	99.0064	104.237	3.43849
		97.4655	103.08	107.788	82.0507	112.378	105.428	116.143	137.379	107.714	5.61109
		119.243	112.939	92.1773	102.886	115.565	69.1995	141.419	123.255	109.586	7.6991
		107.112	102.715	85.7036	96.82	109.453	86.088	156.627	130.201	109.34	8.4264
		99.4002	107.435	97.6422	93.0147	144.284	100.977	102.475	117.816	107.88	5.8229
		108.814	91.0099	85.3865	91.9224	98.2112	73.12	103.481	89.6017	92.6934	3.91013
		78.6976	94.7628	95.6477	92.2747	91.1456	103.816	140.196	83.0728	97.4517	6.68572
		118.114	117.476	107.961	79.3963	69.1941	110.667	148.652	88.9207	105.048	8.93441
		90.8511	95.838	104.237	86.0205	93.4793	71.8023	128.236	99.9437	96.301	5.73187
		109.046	82.2599	108.774	82.9785	113.167	84.1081	129.554	117.48	103.421	6.37314
		97.0386	106.488	94.5236	106.956	77.3126	80.9021	130.309	118.617	101.518	6.34638
		99.0381	123.867	106.128	86.8074	102.072	101.416	125.563	75.9495	102.605	5.9252
		97.498	114.244	81.0688	71.6446	85.355	104.36	152.415	79.3301	98.2394	9.21454
		110.024	99.3204	102.064	95.5575	86.0335	91.5361	128.601	89.7458	100.36	4.84362
		89.0408	110.89	102.266	82.403	77.3301	84.4424	130.255	67.0302	92.9572	7.21485
		87.987	95.7906	89.001	94.3947	69.6386	98.8265	112.212	92.1171	92.496	4.22243
		112.829	90.3878	118.482	97.5482	111.243	79.1844	136.116	47.8818	99.2089	9.6176
		103.356	86.858	93.5897	92.9031	98.1118	111.644	144.373	50.9059	97.7176	9.2119
		110.986	114.596	100.813	82.2856	83.1792	58.3046	151.708	48.6404	93.814	11.707
		102.41	100.828	107.183	90.2487	98.8195	101.324	106.556	111.175	102.318	2.24082
		88.6517	97.4135	78.1807	87.5943	72.6743	107.061	97.5671	74.7134	87.982	4.334
		102.016	120.499	114.037	87.5943	86.6125	93.7061	144.271	25.7534	96.8112	12.2367
		97.9141	124.962	98.1265	92.2395	92.7014	90.2249	158.299	84.1382	104.826	8.76695
		96.1146	107.11	97.2387	88.2579	100.258	81.584	110.493	96.1305	97.1484	3.30147
		90.5377	124.069	116.522	79.6312	125.772	85.3668	120.44	98.1813	105.065	6.6156
		101.097	109.788	115.259	84.2764	76.5346	103.75	158.359	104.902	106.746	8.66804
		67.5169	122.284	83.8474	80.9584	80.8396	102.38	141.03	90.3226	96.1473	8.66679
		85.9714	113.358	81.7548	84.94	103.089	89.8381	164.897	82.2557	100.763	9.97279
		75.4931	112.466	91.7334	91.5759	77.8097	95.8565	147.639	68.4481	95.1277	8.94421
		94.8284	119.606	112.532	91.5759	101.311	105.225	128.47	111.095	108.081	4.39046
		78.903	114.251	92.0332	82.9492	90.1454	67.272	152.936	96.6993	96.8986	9.36063
		103.794	123.177	102.133	86.9307	88.5661	106.136	126.648	94.0397	103.928	5.2056
		98.2923	114.251	86.2051	80.9584	81.4771	93.752	141.641	102.369	99.8683	7.17192
		103.572	114.251	78.786	88.2579	79.0147	97.1743	110.001	89.4174	95.0593	4.76006
		87.344	109.788	83.3228	84.94	91.7597	84.6129	122.495	97.2745	95.1921	4.98949
		101.302	112.466	101.747	89.5851	85.3842	99.4427	111.577	83.4092	98.1142	3.92651
		110.916	117.821	76.0074	81.622	75.8445	123.215	170.967	94.8167	106.401	11.3452
		102.345	113.358	84.2394	80.2948	86.9986	105.028	118.438	111.656	100.295	5.15838
		87.8681	120.499	98.2937	80.2948	93.5554	116.482	98.2862	143.816	104.887	7.32353
		Replicate-1	Replicate-2	Replicate-3	Replicate-4	Replicate-5	Mean	SEM
	Efr3a+/- + Aβ	96.1243	97.6193	93.9313	100.326	101.129	97.8259	1.32785
		108.343	112.826	103.452	76.0424	114.975	103.128	5.57712
		99.9634	92.0334	128.29	124.128	105.566	109.996	5.5264
		111.365	80.0153	94.6021	93.4144	87.4481	93.369	4.10319
		99.7136	117.118	88.4199	104.677	98.4492	101.675	3.69733
		84.4973	100.388	91.3304	101.423	92.4329	94.0142	2.4735
		113.801	88.992	104.077	96.4304	64.6968	93.5995	6.57291
		95.3555	91.056	87.6355	67.8479	81.3071	84.6404	3.78336
		101.888	97.2152	109.031	75.2406	73.8992	91.4548	5.65148
		93.0764	88.8391	84.8694	99.762	53.8064	84.0707	6.29142
		96.2208	82.5161	117.566	68.2514	84.3534	89.7816	6.51742
		79.7128	79.7314	68.7893	79.7362	101.745	81.9429	4.25684
		85.9894	99.1045	90.4273	108.231	82.4702	93.2444	3.68945
		100.322	95.9703	80.2508	112.514	76.4124	93.0939	5.24668
		133.484	78.7103	106.363	110.74	86.3957	103.139	7.63647
		90.6511	77.7001	102.482	71.4485	93.7483	87.206	4.4254
		100.755	73.938	95.3194	111.418	67.4702	89.7799	6.53836
		103.68	68.3193	118.831	114.227	55.3822	92.0877	10.0808
		106.471	85.4265	80.9939	98.2566	68.8251	87.9945	5.2134
		99.9319	67.9262	93.5133	101.764	95.6383	91.7548	4.85099
		101.26	94.5452	97.461	134.403	71.5176	99.8373	7.96955
		75.6787	56.7926	89.7771	113.761	73.7884	81.9596	7.52504
		87.1898	91.8314	94.1119	119.752	101.668	98.9107	4.51552
		87.1045	77.7875	101.383	124.02	75.36	93.1309	7.0926
		96.8119	84.6784	106.585	100.957	87.545	95.3154	3.23358
		89.7919	62.1874	83.2181	95.9907	99.8061	86.1988	5.24221
		93.8869	89.751	115.373	82.2866	88.0573	93.871	4.49761
		84.7767	90.0404	107.689	119.56	69.8352	94.3803	6.90263
		82.199	81.1674	102.415	93.7403	84.9349	88.8914	3.19425
		93.1374	83.57	107.88	71.3709	66.4124	84.4741	5.92038
		100.267	78.3117	107.88	105.463	77.1185	93.8081	5.28635
		85.5323	62.5805	112.653	110.729	84.0072	91.1006	7.38354
		99.8161	71.7429	124.507	74.6353	62.932	86.7267	8.90155
		110.431	77.3234	83.5277	103.487	60.9623	87.1463	7.08078
		97.1593	66.8123	120.75	107.646	74.9169	93.457	7.9326
		86.8181	82.2977	104.469	76.0373	83.4533	86.6151	3.78868
		87.5372	73.4848	88.9411	94.3921	77.7416	84.4194	3.02996
		90.5109	61.0243	97.8377	104.93	97.5768	90.376	6.07477
		111.126	66.0151	92.2541	106.037	70.0152	89.0896	7.24377
		80.0175	63.4597	82.4079	140.031	61.9011	85.5634	11.2582
		82.6378	63.8364	80.7256	112.638	96.4207	87.2518	6.4728
		76.9035	75.1283	72.5462	109.824	65.3988	79.9602	6.10211
		80.7	76.9521	91.6813	85.1009	95.5691	86.0007	2.70768
		82.4062	94.2285	97.2959	84.5422	87.4273	89.18	2.24875
		74.6915	61.1772	100.016	91.1123	70.2783	79.455	5.58907
		81.9187	86.2237	98.5963	84.3818	59.8408	82.1923	4.96804
		65.1608	73.9598	104.939	93.8334	61.9447	79.9675	6.60485
		96.3914	56.3722	103.994	87.1857	80.1371	84.8161	6.46711
		97.6041	74.9427	110.047	83.3627	92.9036	91.7721	4.75405
		89.9747	71.3443	85.7261	110.9	70.0983	85.6087	5.87042
		86.3489	69.526	98.5551	80.8174	82.5048	83.5504	3.70058
		75.959	73.0698	93.0024	91.3864	89.2897	84.5415	3.2894
		96.3183	73.6977	71.9424	50.359	57.014	69.8663	6.28593
		81.8517	78.9942	71.3541	97.3461	60.3399	77.9772	4.82875
		73.296	76.3678	86.7066	75.4785	76.1354	77.5969	1.85083
		86.5987	68.4394	77.7015	72.3125	86.9288	78.3962	2.94066
		71.2607	60.9807	83.1613	66.3942	65.1897	69.3973	3.0129
		76.9096	66.1734	66.2865	62.3487	43.6001	63.0637	4.29792
		79.7432	62.2857	57.6221	76.2649	73.8784	69.9589	3.36311
		67.7933	80.0044	67.2154	62.2349	97.0091	74.8514	4.95234
	Figure 7f
		Replicate-1	Replicate-2	Replicate-3	Replicate-4	Replicate-5	Replicate-6	Replicate-7	Replicate-8	Mean	SEM
	WT + Veh	133.145	83.5308	140.364	89.2145	91.2254				107.496	12.0654
	WT + Aβ	29.8957	49.6567	40.0364	45.1514	44.777	38.7608			41.3797	2.79774
	Efr3a+/- + Veh	87.8681	120.499	98.2937	80.2948	93.5554	116.482	98.2862	143.816	104.887	7.32353
	Efr3a+/- + Aβ	67.7933	80.0044	67.2154	62.2349	97.0091				74.8514	6.26426
	Figure 7h left
		Replicate-1	Replicate-2	Replicate-3	Replicate-4	Replicate-5	Replicate-6	Mean	SEM
	Efr3a+/- + Veh	10.8	11.66	15.75	12.15	13.18	12.708	12.708	0.695861
	Efr3a+/- + Aβ	10.78	10.8	8.79	9.34	8.3	9.802	9.635	0.4195
	Figure 7h right
		Replicate-1	Replicate-2	Replicate-3	Replicate-4	Replicate-5	Replicate-6	Mean	SEM
	Efr3a+/- + Veh	2.5	4.16	1.18	3.3	1.8	3.27	2.702	0.446351
	Efr3a+/- + Aβ	3.98	2.97	1.42	3.37	2.06	1.86	2.61	0.402708
	Figure 7j
		Replicate-1	Replicate-2	Replicate-3	Replicate-4	Replicate-5	Replicate-6	Replicate-7	Replicate-8	Replicate-9	Mean	SEM
	Efr3a+/- + Veh	1.18354	1.2197	0.989474	0.73125	1.35267	1.18919	1.54479	0.934283	1.49737	1.182	0.08845
	Efr3a+/- + Aβ	1.30709	1.17582	0.894231	0.770701	1.36353	1.00447	1.28907	1.58772	1.34124	1.193	0.086

## Sheet: Figure 8
	Figure 8a upper
	Figure 8a bottom
		Replicate-1	Replicate-2	Replicate-3	Replicate-4	Mean	SEM
	CA1-Efr3aFlox	0.785625	1.1234	1.10236	1.00235	1.003	0.07726
	CA1-Efr3aFlox Camkll-Cre	0.297662	0.128688	0.623678	0	0.2625	0.1349
	Figure 8c
		Replicate-1	Replicate-2	Replicate-3	Replicate-4	Replicate-5	Mean	SEM
	CA1-Efr3a cKO + Veh	1.41	0.936075	1.02036	1.35766	1.20243	1.185	0.09214
	CA1-Efr3a cKO + Aβ	2.26734	1.89436	1.51279	1.85623	1.83333	1.873	0.1199
	Figure 8e left
		Replicate-1	Replicate-2	Replicate-3	Replicate-4	Replicate-5	Replicate-6	Replicate-7	Mean	SEM
	CA1-Efr3a cKO + Veh	283.3	583.3	316.48	479	317.3	375.2	380.6	390.7	40.14
	CA1-Efr3a cKO + Aβ	305.6	570.35	293.06	475.6	365.9	445.4	382.7	405.5	37.29
	Figure 8e right
		Replicate-1	Replicate-2	Replicate-3	Replicate-4	Replicate-5	Replicate-6	Replicate-7	Mean	SEM
	CA1-Efr3a cKO Veh	0.12425	0.12875	0.0979525	0.0951983	0.0778443	0.0799574	0.0784726	0.09749	0.008097
	CA1-Efr3a cKO Aβ	0.0703534	0.0515473	0.073705	0.0170311	0.0522001	0.0305343	0.0371048	0.0475	0.007825
	Figure 8f upper
	Figure 8f bottom	Replicate-1	Replicate-2	Replicate-3	Mean	SEM
	CA3-Efr3aFlox	0.985327	1.01533	1.01524	1.005	0.009985
	CA3-Efr3aFlox Grik4-Cre	0.575981	0.662691	0.284367	0.5077	0.1144
	Figure 8h
		Replicate-1	Replicate-2	Replicate-3	Replicate-4	Replicate-5	Replicate-6	Replicate-7	Mean	SEM
	CA3-Efr3a cKO + Veh	0.950079	1.01957	1.43299	1.25707	1.41944	1.28606	1.25419	1.231	0.06972
	CA3-Efr3a cKO + Aβ	1.06853	1.04907	1.32075	1.14548	1.34464	1.21596	1.4365	1.226	0.05565
	Figure 8j left
		Replicate-1	Replicate-2	Replicate-3	Replicate-4	Replicate-5	Replicate-6	Replicate-7	Mean	SEM
	CA3-Efr3a cKO + Veh	322.6	165.6	352.57	184.8	437.39	456.11	416.2	333.6	44.57
	CA3-Efr3a cKO + Aβ	356.7	201.3	261.6	304.4	438.35	450.1	353.61	338	34.12
	Figure 8j right
		Replicate-1	Replicate-2	Replicate-3	Replicate-4	Replicate-5	Replicate-6	Replicate-7	Mean	SEM
	CA3-Efr3a cKO + Veh	0.123993	0.137077	0.127067	0.241342	0.0947381	0.0942755	0.0831331	0.1288	0.02024
	CA3-Efr3a cKO + Aβ	0.0955985	0.182315	0.122324	0.152103	0.103798	0.0933126	0.0984135	0.1211	0.01286
	Figure 8l	Replicate-1	Replicate-2	Replicate-3	Replicate-4	Replicate-5	Replicate-6	Replicate-7	Replicate-8	Replicate-9	Replicate-10	Replicate-11	Replicate-12	Mean	SEM
	CA1-Efr3a cKO	1.31579	1.38392	0.677	0.798422	0.806368	1.21224	1.19633	1.23916	1.55371	1.18224	1.54551		1.1737	0.0892321
	APP/PS1 CamKII-cre	1.38465	1.61956	1.18947	1.65207	1.25724	2	1.72689	1.91	2.08944				1.6477	0.107158
	APP/PS1 CA1-Efr3a cKO	1.76664	1.72402	1.7972	1.68712	1.48436	1.4593	1.49364	1.50882	1.41963	1.65058	1.70358	1.61731	1.60935	0.0923178
	Figure 8n left
		Replicate-1	Replicate-2	Replicate-3	Replicate-4	Replicate-5	Replicate-6	Replicate-7	Replicate-8	Replicate-9	Replicate-10	Replicate-11	Replicate-12	Mean	SEM
	CA1-Efr3a cKO	387.7	481.83	401.32	318	362.9	335.16	370.41	237.8	374.4				363.28	46.676
	APP/PS1 CamKII-cre	430.8	420.4	337.4	325.7	401.36	287.12	220	492					364.347	62.2455
	APP/PS1 CA1-Efr3a cKO	179	377.5	211.9	230.4	438.5	663.6	430.4	564.9	587.9	374.1	336.1	357.3	395.967	107.506
	Figure 8n right
		Replicate-1	Replicate-2	Replicate-3	Replicate-4	Replicate-5	Replicate-6	Replicate-7	Replicate-8	Replicate-9	Replicate-10	Replicate-11	Replicate-12	Mean	SEM
	CA1-Efr3a cKO	0.129482	0.116431	0.142779	0.136793	0.136594	0.0742929	0.106369	0.16106	0.0934829				0.12192	0.0190553
	APP/PS1 CamKII-cre	0.0731198	0.0763559	0.11233	0.0678538	0.0754933	0.108387	0.09925	0.107967					0.0900946	0.0131394
	APP/PS1 CA1-Efr3a cKO	0.0603352	0.0513907	0.138565	0.0716146	0.0921323	0.0534961	0.0792286	0.0614268	0.102058	0.1251	0.0764653	0.0699692	0.0818152	0.0196501
	Figure 8p
		Replicate-1	Replicate-2	Replicate-3	Replicate-4	Replicate-5	Replicate-6	Replicate-7	Replicate-8	Replicate-9	Replicate-10	Replicate-11	Replicate-12	Replicate-13	Replicate-14	Replicate-15	Mean	SEM
	CA3-Efr3a cKO	1.17271	1.32348	1.19877	1.20414	1.13771	1.0383	1.19651	1.13036	1.28509							1.18745	0.0280676
	APP/PS1 Grik4-cre	1.67308	1.22457	1.48056	1.05842	1.83846	2.0255	2.0111	1.58233	1.75628	1.8						1.64503	0.10029
	APP/PS1 CA3-Efr3a cKO	1.07456	1.06652	1.06804	0.967879	1.1181	1.0996	1.2337	0.91623	1.03113	1.20968	1.5034	1.40237	1.05594	1.15963	1.07313	1.13199	0.0398818
	Figure 8r left
		Replicate-1	Replicate-2	Replicate-3	Replicate-4	Replicate-5	Replicate-6	Replicate-7	Replicate-8	Mean	SEM
	CA3-Efr3a cKO	269.9	568.8	449.7	267.2	325.6	404.7	372.8	372.2	378.862	35.1073
	APP/PS1 Grik4-cre	261.1	255.6	207.8	411.1	218.89	423.9	460.43	531.2	346.252	43.9837
	APP/PS1 CA3-Efr3a cKO	236.1	534.4	465.53	424.41	297.92	289.25	436.21	294.4	372.278	37.5159
	Figure 8r right
		Replicate-1	Replicate-2	Replicate-3	Replicate-4	Replicate-5	Replicate-6	Replicate-7	Replicate-8	Mean	SEM
	CA3-Efr3a cKO	0.26269	0.137834	0.13698	0.22979	0.147113	0.125945	0.103836	0.0942235	0.154802	0.0211406
	APP/PS1 Grik4-cre	0.0851334	0.0712949	0.0520482	0.0327749	0.037829	0.0836646	0.088031	0.0912364	0.0677516	0.00834098
	APP/PS1 CA3-Efr3a cKO	0.132133	0.118936	0.119345	0.106787	0.212435	0.126681	0.139	0.159262	0.139323	0.0118231

## Sheet: Figure 9
	Figure 9b
		Replicate-1	Replicate-2	Replicate-3	Replicate-4	Replicate-5	Replicate-6	Replicate-7	Replicate-8	Replicate-9	Mean	SEM		Replicate-1	Replicate-2	Replicate-3	Replicate-4	Replicate-5	Replicate-6	Replicate-7	Replicate-8	Replicate-9	Replicate-10	Replicate-11	Mean	SEM		Replicate-1	Replicate-2	Replicate-3	Replicate-4	Replicate-5	Replicate-6	Replicate-7	Mean	SEM		Replicate-1	Replicate-2	Replicate-3	Replicate-4	Replicate-5	Replicate-6	Replicate-7	Replicate-8	Replicate-9	Replicate-10	Replicate-11	Mean
	WT + Veh	95.2889	114.805	102.261	98.2463	79.4501	91.7707	104.114	84.6921	121.262	99.0988	4.46529	WT + Aβ	92.6256	100.925	109.082	94.9493	97.2078	97.7618	92.3869	94.7259	100.831	98.4864	81.291	96.3884	2.06998	WT + MTEP	110.309	105.142	86.7156	90.4647	82.3002	133.148	89.1281	99.6012	6.77759	WT + MTEP + Aβ	84.7863	91.7709	70.6045	87.0462	108.077	95.8581	100.713	98.8058	80.1365	108.683	114.561	94.6402
		92.0783	95.9539	108.993	91.5225	102.584	91.0924	91.484	99.7546	117.279	98.9713	3.07208		91.0525	94.6319	109.669	97.13	94.0914	95.7285	96.3602	104.184	99.1436	93.7996	114.047	99.0762	2.17767		112.639	82.5207	86.1644	82.6029	85.9788	101.569	101.718	93.3133	4.49434		94.4412	96.0122	87.0138	96.4318	127.892	88.789	109.092	99.3902	88.6878	106.304	109.724	100.343
		95.1385	98.6274	103.261	103.38	80.1768	90.5307	89.3095	98.8673	108.43	96.4134	2.88927		109.378	104.421	101.129	94.4591	98.4598	107.725	93.5411	118.791	113.014	97.5236	91.5765	102.729	2.63004		100.67	92.6033	105.96	82.1951	95.1667	88.7189	91.9033	93.8882	2.93746		75.8514	102.351	99.3207	89.5963	112.475	84.8411	100.078	98.774	93.0465	110.685	94.4547	96.4976
		87.3426	97.9896	104.385	106.909	96.4438	99.7748	101.362	94.0546	117.909	100.686	2.88102		92.7278	100.169	86.9154	91.1899	100.369	74.8994	105.275	98.525	91.3514	97.5653	109.782	95.3427	2.85998		116.393	84.9852	107.365	89.06	105.177	93.7656	100.061	99.544	4.17571		95.3767	100.303	90.0608	112.285	99.4098	83.6547	112.898	100.661	94.9212	92.9976	93.1408	97.7917
		97.8647	97.3403	102.991	113.298	75.8193	99.3114	100.575	100.542	92.4443	97.7984	3.32642		104.549	106.306	82.0831	102.95	93.7715	105.11	94.992	103.442	117.92	105.428	97.9441	101.318	2.74315		112.622	94.7046	95.871	93.0438	88.889	97.524	104.923	98.2253	3.0259		111.023	106.897	92.0347	90.7983	123.613	93.8109	107.659	103.542	107.771	101.954	114.812	104.901
		95.9978	94.4149	97.9848	99.7848	97.4606	115.043	84.3664	103.03	103.511	99.0659	2.74396		86.2141	96.7294	88.9822	101.578	99.3194	113.611	106.859	108.34	82.4864	98.1569	108.345	99.1473	3.01315		112.066	67.983	117.106	97.2077	102.869	104.326	100.396	100.279	5.97146		112.994	87.6508	78.2265	110.894	114.292	92.9158	101	92.3476	97.3957	102.225	94.9171	98.6235
		101.524	107.355	98.4536	113.583	88.4471	96.073	106.675	92.8895	91.8583	99.651	2.77015		100.61	100.564	86.5979	97.7495	102.854	82.764	96.1233	107.122	105.944	107.469	109.006	99.7094	2.57194		103.874	84.7957	104.392	99.0825	86.0961	101.683	104.96	97.8406	3.28934		94.5971	113.913	101.931	112.466	74.0628	103.18	101.829	101.11	101.769	96.7202	103.181	100.433
		112.332	84.0697	93.4769	103.757	94.9433	108.835	103.046	102.926	116.281	102.185	3.34595		108.179	89.5557	93.0853	103.642	99.5451	101.246	102.506	91.1726	112.359	93.6785	107.06	100.185	2.26677		124.361	73.4485	111.138	96.3776	100.372	110.875	105.525	103.157	6.00557		88.5429	83.5903	84.5524	102.532	72.5746	96.1666	99.5054	96.6571	95.6059	106.416	100.646	93.3445
		106.614	98.5766	88.9171	116.845	116.977	107.611	96.0012	99.1559	99.6474	103.372	3.14692		111.624	110.104	88.0195	106.153	101.192	95.406	104.081	93.2333	101.477	83.0265	117.247	101.051	3.13218		107.814	70.1435	97.6733	104.153	108.236	72.18	95.4459	93.6637	6.08786		103.911	91.9179	95.3522	106.084	78.9696	102.501	101.683	98.7434	106.038	103.414	96.5239	98.6488
		115.82	110.877	99.2821	107.983	106.751	87.7453	105.669	101.301	86.7789	102.467	3.29645		103.039	96.5952	95.0067	96.2662	103.331	89.3747	107.877	80.4649	95.1775	108.894	96.3842	97.4918	2.47459		100.749	81.8242	111.802	99.3261	95.7974	102.627	109.676	100.257	3.74286		99.2075	94.1985	111.339	110.339	88.6349	95.0868	100.769	98.3131	103.482	87.7112	104.677	99.4326
		95.2889	114.805	102.261	100.966	114.349	97.9343	100.322	101.479	104.942	103.594	2.26091		92.6256	100.925	89.1564	96.4379	103.06	100.141	92.3869	94.7259	107.377	107.816	105.544	99.1087	1.94978		126.234	108.871	104.326	106.885	106.607	89.0994	106.147	106.881	4.08776		99.7086	108.317	109.88	99.5646	74.0628	96.4428	107.976	100.312	106.305	100.115	101.411	100.372
		92.0783	95.9539	108.993	98.6469	98.8478	114.333	111.963	101.657	110.006	103.609	2.62829		91.0525	94.6319	95.9019	94.4396	103.745	83.203	96.3602	104.184	94.1308	96.4278	99.9718	95.8226	1.75487		117	129.697	105.707	106.619	98.5546	92.3137	94.773	106.381	5.00195		105.889	93.1337	106.729	108.701	72.5746	110.444	92.4165	101.086	102.405	101.106	94.6221	99.0097
		95.1385	98.6274	103.261	100.727	121.271	101.838	103.478	101.835	93.6033	102.198	2.6495		109.378	104.421	92.8641	107.051	102.846	96.6989	93.5411	118.791	104.669	98.008	97.3679	102.33	2.32555		106.376	120.594	89.8203	106.195	107.04	102.794	94.1353	103.851	3.76301		116.413	103.378	113.664	96.3694	78.9696	110.297	85.6003	106.251	108.499	92.7135	96.683	100.803
		87.3426	97.9896	104.385	90.0678	101.188	98.8222	109.6	102.013	83.5974	97.2229	2.84016		92.7278	100.169	108.572	104.382	104.842	103.945	105.275	98.525	93.8626	97.3549	101.433	101.008	1.50796		108.744	98.7633	104.944	110.955	106.935	117.775	96.8457	106.423	2.70637		104.215	114.024	100.207	103.678	88.6349	108.787	102.629	102.121	106.368	100.317	98.4844	102.679
		97.8647	97.3403	102.991	101.714	106.314	94.9858	92.6162	102.191	95.0554	99.008	1.50665		104.549	106.306	106.894	100.189	98.2047	119.367	94.992	103.442	81.9642	99.8104	85.8358	100.141	3.08807		110.605	121.008	92.3274	108.435	106.612	105.298	96.4971	105.826	3.55325		122.504	110.427	117.897	99.2399	108.077	107.42	95.1192	100.572	99.461	104.716	94.576	105.455
		95.9978	94.4149	97.9848	85.4623	102.94	106.169	97.6097	102.369	90.9482	97.0995	2.13067		86.2141	96.7294	105.196	103.55	98.7483	99.4996	106.859	108.34	104.845	101.573	106.13	101.608	1.89219		104.029	111.677	96.332	103.898	105.252	81.4124	88.2904	98.6988	4.02252		100.867	99.8919	115.251	97.3456	127.892	101.935	94.5757	104.344	108.482	90.8985	94.145	103.239
		101.524	107.355	98.4536	100.694	93.6198	102.123	99.546	102.547	84.5127	98.9306	2.17551		100.61	100.564	116.456	100.555	99.3803	105.525	96.1233	107.122	89.1726	116.424	97.0544	102.635	2.5004		114.415	120.927	99.9049	109.772	103.846	112.504	95.8918	108.18	3.31248		98.4651	94.1985	101.185	103.194	112.475	102.07	98.3222	94.8868	98.6009	100.194	105.682	100.843
		112.332	84.0697	93.4769	88.9538	109.138	101.455	90.1026	102.725	80.0373	95.81	3.73036		108.179	89.5557	116.888	101.62	98.293	110.18	102.506	91.1726	101.356	98.3494	79.7744	99.8068	3.11564		105.359	122.563	92.6079	110.797	114.177	121.319	105.471	110.328	3.92733		95.9632	111.247	100.329	89.6759	99.4098	112.396	92.6933	105.292	103.818	96.2026	92.7516	99.9798
		106.614	98.5766	88.9171	89.2806	94.0729	104.911	107.813	102.903	99.6707	99.1954	2.37608		111.624	110.104	113.215	96.406	98.2557	104.814	104.081	93.2333	95.8825	99.8898	96.8881	102.218	2.10192		102.922	121.576	90.5519	111.007	100.137	87.5607	109.516	103.325	4.50516		93.981	108.438	114.862	85.6808	123.613	104.516	99.9114	95.8868	103.844	99.9604	101.93	102.966
		115.82	110.877	99.2821	88.32	119.749	89.5755	104.358	103.081	102.225	103.698	3.5639		103.039	96.5952	114.287	109.302	102.485	112.999	107.877	80.4649	107.033	100.317	97.3172	102.883	2.85337		100.12	106.172	99.2879	105.162	99.957	83.5052	108.695	100.414	3.13106		101.264	88.3401	109.562	98.0767	114.292	108.888	95.5313	100.906	93.3615	96.6673	93.0738	99.9965
		207.421	197.987	157.919	187.771	234.79	206.62	222.809	227.112	236.666	208.788	8.44776		184.469	207.23	178.421	154.065	154.804	190.745	190.84	277.393	210.364	243.174	171.594	196.645	11.1704		209.108	262.231	191.658	192.236	254.479	245.584	238.331	227.661	11.1748		256.079	182.321	185.238	165.95	249.145	233.099	206.174	203.561	186.927	143.323	202.303	201.284
		171.951	192.522	144.242	162.557	195.73	174.968	194.106	200.3	225.155	184.615	7.93699		120.441	173.374	130.084	137.97	137.975	137.153	155.002	232.392	166.893	217.963	142.437	159.244	10.9154		158.646	206.982	172.738	177.684	211.495	217.893	179.673	189.301	8.54179		214.779	148.91	169.985	155.853	199.213	209.249	178.776	189.17	174.404	121.313	183.333	176.817
		164.672	181.274	136.341	163.563	187.88	157.417	187.569	193.221	214.095	176.226	7.6841		124.173	161.385	127.367	127.796	132.06	117.53	146.15	201.859	148.765	205.628	122.349	146.824	9.35749		146.438	193.491	173.678	167.162	187.504	197.892	176.61	177.539	6.65246		214.785	129.022	163.288	147.22	169.518	214.22	166.393	176.12	167.182	127.708	159.737	166.836
		168.5	166.432	140.054	160.663	161.941	143.702	179.802	178.882	214.418	168.266	7.33743		120.539	152.475	125.576	124.745	123.558	119.213	134.369	200.842	131.699	175.105	113.123	138.295	8.20351		133.62	185.668	164.574	156.631	191.181	178.663	156.979	166.759	7.55439		209.023	133.191	172.696	141.406	158.517	206.799	159.916	163.964	163.164	116.531	153.367	161.688
		154.91	169.054	128.435	162.785	171.876	135.149	175.75	178.033	217.776	165.974	8.70878		114.476	148.173	125.871	122.169	120.041	110.61	133.383	186.018	123.076	168.198	105.812	132.53	7.56547		134.576	182.849	157.546	146.447	180.931	179.733	155.139	162.46	7.18292		205.337	131.562	165.301	146.956	155.127	200.356	151.811	158.227	159.743	113.886	144.179	157.499
		156.852	179.159	127.265	157.342	166.173	137.133	167.149	176.577	202.636	163.365	7.50779		114.044	146.799	126.745	115.367	117.952	118.35	130.414	192.324	115.43	162.315	104.41	131.286	7.87398		124.549	176.094	146.763	142.777	174.351	177.903	143.139	155.082	7.91189		206.446	122.588	171.835	145.947	153.621	199.638	149.871	149.639	151.586	113.058	140.419	154.968
		164.817	179.784	125.509	163.976	161.086	139.351	158.403	173.74	212.244	164.323	8.16518		113.606	136.156	128.755	114.299	117.695	117.044	129.051	171.012	122.642	147.684	95.181	126.648	6.03963		125.075	175.093	157.187	135.425	172.263	169.408	138.482	153.276	7.6296		205.03	116.878	166.92	144.439	149.762	196.663	147.672	147.381	148.208	104.392	137.33	151.334
		165.028	181.814	122.587	161.637	160.781	134.869	167.318	171.147	203.929	163.234	7.94868		115.447	139.479	127.162	112.203	109.925	120.397	131.923	163.828	114.741	147.516	102.176	125.891	5.55775		120.663	172.086	158.437	133.635	171.352	175.9	140.508	153.226	8.21065		209.565	119.293	166.189	137.822	147.006	192.671	153.302	143.375	147.098	103.931	131.995	150.204
		152.245	176.752	119.795	163.654	150.482	135.498	157.462	170.913	204.952	159.084	8.16509		117.159	135.629	127.987	114.859	110.121	125.448	120.877	164.579	114.035	145.24	97.5511	124.862	5.53864		118.544	171.393	147.494	132.669	176.143	173.043	134.181	150.495	8.75146		208.977	122.481	170.846	147.01	148.91	192.679	149.958	138.793	142.625	97.453	129.155	149.899
		162.884	184.086	117.804	162.37	155.377	124.359	157.964	162.166	212.701	159.968	9.46664		115.123	127.826	129.999	115.709	115.766	127.971	127.674	158.371	108.496	145.718	98.7848	124.676	5.06268		117.091	176.479	154.57	129.871	169.921	178.222	139.522	152.239	9.10024		206.427	118.732	168.243	141.893	145.296	194.269	146.446	141.374	135.016	101.587	118.742	147.093
		161.96	186.394	120.988	165.743	156.454	126.434	157.202	160.993	208.4	160.508	8.9316		113.632	131.797	130.542	117.529	109.225	130.708	128.328	159.474	113.289	138.695	94.7294	124.359	5.20439		122.182	173.564	154.52	129.223	165.396	164.536	133.778	149.028	7.69371		198.339	118.346	168.201	138.95	142.852	192.927	152.265	143.592	141.601	98.8913	125.428	147.399
		159.382	196.106	126.601	158.854	149.693	123.445	165.949	164.103	207.15	161.254	9.22301		111.786	131.331	130.882	113.092	110.964	119.418	120.615	157.275	101.375	136.505	90.0825	120.302	5.51623		113.588	183.178	158.418	128.221	168.163	172.507	142.369	152.349	9.5467		203.186	110.956	166.963	152.733	143.065	190.896	148.062	132.731	143.146	98.5521	121.829	146.556
		165.829	198.963	123.214	159.188	153.596	126.547	155.24	160.827	207.121	161.169	9.35228		112.488	125.264	131.815	114.888	111.936	120.521	125.764	154.034	100.759	137.896	95.3876	120.978	5.03845		114.855	178.19	154.309	127.822	171.091	170.839	131.066	149.739	9.48355		201.448	112.886	177.417	140.976	148.604	204.234	149.043	132.626	139.602	94.0674	121.393	147.482
		163.649	199.804	122.883	164.744	149.974	121.704	160.404	159.303	208.087	161.172	9.76497		110.645	125.072	132.814	114.865	110.258	120.287	125.31	160.055	99.7109	136.574	96.7956	121.126	5.4291		114.187	177.595	152.859	127.553	168.409	168.427	133.795	148.975	9.11537		188.325	108.302	164.389	140.876	134.73	202.311	134.952	130.278	144.603	95.0439	120.668	142.225
		163.415	204.389	127.773	167.003	156.324	126.649	151.558	159.361	202.023	162.055	9.12494		102.949	129.223	133.304	111.666	111.27	127.574	131.352	158.017	106.652	137.89	89.9989	121.809	5.79361		122.406	173.604	154.323	125.105	172.964	160.842	134.116	149.051	8.23454		207.918	110.541	176.002	138.379	143.702	197.423	151.067	127.937	141.259	91.2986	121.881	146.128
		169.453	209.356	120.249	167.715	151.933	127.445	154.789	155.887	207.768	162.733	10.2392		112.997	119.264	127.252	108.89	107.303	128.592	124.879	150.65	97.7559	129.223	88.7717	117.78	5.15638		106.191	179.773	158.102	126.939	174.72	167.62	122.879	148.032	10.947		206.218	110.599	179.493	148.405	139.721	202.216	145.819	128.301	147.619	95.066	117.114	147.325
		163.409	212.08	115.929	163.229	153.913	124.306	158.862	154.03	199.153	160.546	10.2435		104.799	116.151	127.071	114.463	110.167	124.972	131.602	157.837	100.766	137.146	89.3278	119.482	5.73344		118.554	177.123	157.132	123.231	168.197	181.223	128.792	150.607	10.0536		199.949	104.868	171.661	139.186	144.201	200.591	141.231	123.525	141.303	90.9998	113.771	142.844
		168.483	201.119	125.099	165.696	159.404	125.432	152.564	152.96	202.764	161.502	9.22094		103.659	119.029	130.379	113.35	109.912	124.604	125.558	159.62	97.157	129.783	87.5115	118.233	5.86375		117.392	178.976	155.178	124.572	172.561	167.636	128.605	149.274	9.57472		199.386	107.213	178.19	140.031	128.889	213.598	147.342	124.898	137.058	89.77	116.112	143.862
		160.94	204.185	120.293	165.659	149.831	119.222	157.25	148.551	196.726	158.073	9.70549		105.284	113.405	133.709	112.878	107.937	124.891	127.065	149.329	102.299	128.016	83.8571	117.152	5.37072		115.253	179.114	155.571	123.221	171.727	174.881	126.271	149.434	10.2992		216.197	106.995	173.418	139.757	143.011	203.397	150.135	127.141	139.597	88.828	121.351	146.348
		169.726	199.994	121.091	166.496	147.553	132.659	154.692	139.862	194.731	158.534	8.95456		99.0072	116.92	130.411	114.52	105.558	115.161	127.962	155.654	102.266	131.383	89.7827	117.148	5.57821		120.136	177.427	160.423	120.776	169.968	167.107	128.619	149.208	9.45029		199.426	104.205	177.053	147.065	145.034	203.739	151.623	127.897	138.045	88.0269	115.817	145.266
		171.443	192.698	118.707	158.321	145.243	133.174	151.362	146.385	201.888	157.691	8.98464		104.453	116.926	122.703	113.715	105.495	124.475	128.978	152.823	99.1642	125.285	85.925	116.358	5.36291		116.179	181.698	160.368	128.474	176.993	170.719	129.733	152.023	10.0705		196.647	105.509	182.907	144.127	138.429	203.409	146.404	125.042	133.649	88.1635	117.405	143.79
		167.049	190.434	116.682	159.318	153.187	129.662	155.412	140.878	195.896	156.502	8.64803		103.308	117.894	120.646	110.464	109.456	128.17	131.52	152.418	94.4932	126.692	81.6494	116.065	5.82456		117.328	182.638	154.926	123.484	174.692	180.383	128.049	151.643	10.7524		207.397	110.505	185.19	147.806	142.749	204.603	152.635	127.979	133.785	92.1966	114.671	147.229
		175.277	186.83	115.962	156.23	153.561	135.604	147.449	142.964	190.144	156.002	8.12754		104.751	112.193	123.808	113.206	106.107	127.055	131.016	146.451	90.5642	123.097	89.282	115.23	5.21128		114.787	181.024	161.383	126.821	176.857	138.044	128.472	146.769	9.90906		203.328	112.5	170.526	141.052	134.131	199.556	150.664	123.929	135.255	93.5248	114.552	143.547
		170.681	184.798	119.472	158.61	158.535	137.608	147.484	141.215	197.219	157.291	8.08442		102.624	108.042	125.374	112.094	108.709	131.277	134.995	154.142	104.107	127.12	75.1532	116.694	6.30712		120.399	189.568	174.033	121.442	175.11	148.353	118.591	149.642	11.3952		197.394	108.4	176.859	141.731	128.675	211.16	149.092	123.068	128.185	101.407	113.346	143.574
		175.058	190.727	113.411	162.956	161.737	138.395	154.74	143.427	190.817	159.03	8.38608		103.17	97.5927	117.768	114.901	110.019	129.144	128.596	150.757	92.0271	127.655	83.2978	114.084	5.89503		110.18	186.607	162.427	124.225	173.389	149.659	124.429	147.274	10.7941		219.359	110.313	186.001	144.365	140.951	206.78	146.756	120.737	131.692	107.442	114.396	148.072
		172.37	182.121	110.379	157.34	150.624	134.935	157.924	140.097	187.955	154.861	8.14112		100.378	102.3	116.948	111.201	111.02	130.297	130.353	149.261	90.7889	124.113	79.6804	113.304	5.98312		114.818	172.795	164.265	124.863	180.132	143.805	123.23	146.273	9.9504		204.847	109.546	187.804	144.719	137.08	206.215	149.534	121.879	126.64	122.818	111.043	147.466
		175.328	177.265	113.666	154.948	145.807	136.581	150.079	137.881	184.235	152.866	7.61233		111.096	106.49	122.056	114.326	112.223	126.972	123.233	147.482	94.2344	128.291	86.6098	115.729	5.0631		115.45	181.454	162.07	123.745	177.174	138.696	119.726	145.473	10.5305		196.401	108.214	182.868	148.65	137.295	216.715	155.456	119.084	130.295	128.451	113.296	148.793
		180.662	178.894	111.973	158.218	150.099	135.406	150.008	136.493	188.444	154.466	8.31869		112.197	99.749	115.438	113.471	107.038	126.358	129.292	149.53	92.0611	129.664	79.1218	113.993	5.9155		121.503	187.908	160.078	122.16	180.081	157.556	121.637	150.132	10.7924		209.082	105.582	181.296	140.375	124.865	211.649	154.069	123.879	125.609	134.621	114.104	147.739
		176.062	174.281	115.274	157.597	147.963	135.441	149.084	136.181	187.812	153.299	7.70292		110.539	108.412	114.217	114.102	108.133	129.626	129.257	152.313	95.3247	121.521	86.8291	115.479	5.34451		121.036	185.295	160.795	123.157	182.869	161.992	120.587	150.819	10.9178		204.631	106.036	184.947	148.808	127.174	208.805	155.177	119.99	128.591	142.353	109.008	148.684
		178.37	179.607	117.627	149.644	149.659	126.366	149.709	133.518	182.353	151.873	7.97139		110.957	100.989	112.74	112.457	107.039	143.05	134.153	142.8	97.7338	124.853	81.7065	115.316	5.8127		119.835	173.113	163.978	123.366	175.327	176.15	120.297	150.295	10.415		217.569	136.045	194.412	147.398	137.479	215.369	150.933	118.306	126.98	149.291	115.008	155.344
		170.321	170.655	109.535	155.993	153.54	130.095	147.685	130.356	187.825	150.667	8.11339		115.168	99.4321	110.061	111.822	109.517	133.63	126.745	148.534	87.1464	121.284	73.4792	112.438	6.31274		118.69	178.061	161.298	124.244	184.274	167.678	116.799	150.149	11.0713		189.021	135.099	196.649	152.726	125.795	208.323	142.142	114.713	118.489	152.179	111.552	149.699
		180.642	178.375	132.891	157.258	143.671	134.626	149.372	132.585	190.807	155.581	7.50412		111.933	94.7353	113.474	110.434	106.402	128.079	123.804	149.266	82.9421	126.54	77.6374	111.386	6.29072		120.434	176.954	163.476	122.411	178.177	171.686	114.604	149.677	10.9759		214.377	135.522	195.988	151.922	128.385	211.96	149.681	111.138	123.517	156.15	113.98	153.874
		180.768	181.418	126.634	153.717	150.791	126.283	149.634	132.917	183.05	153.912	7.73087		111.282	97.3233	111.491	109.869	111.035	129.655	127.166	153.494	100.374	118.569	77.6897	113.45	5.89111		123.62	170.958	169.11	120.149	185.571	182.807	115.602	152.545	11.8231		219.757	133.917	190.33	141.674	123.035	216.842	155.344	116.374	121.51	155.951	112.35	153.371
		184.316	189.474	128.228	154.632	145.539	137.388	152.401	133.153	176.67	155.756	7.55807		110.442	98.415	114.966	109.472	107.071	132.466	125.351	145.333	90.8736	124.161	77.1793	112.339	5.831		117.598	180.457	161.426	122.915	178.041	186.586	124.197	153.031	11.5139		205.512	136.776	182.599	137.037	122.141	213.077	147.288	119.066	117.604	158.362	112.629	150.19
		186.143	190.732	126.878	152.465	152.439	123.401	154.268	131.649	184.956	155.881	8.72829		106.637	97.1779	112.162	111.74	107.52	129.881	125.023	144.384	84.0853	119.469	74.7836	110.26	6.02531		121.31	165.512	162.298	121.331	178.03	175.823	117.187	148.784	10.4149		217.399	131.887	194.161	148.964	128.543	207.605	146.34	117.2	121.988	169.12	111.565	154.07
		182.826	192.723	125.028	154.419	147.375	134.397	146.13	125.781	193.577	155.806	9.12363		105.941	89.8363	108.335	111.764	106.202	134.861	127.635	143.121	88.2318	116.537	74.5304	109.727	6.21092		125.962	169.875	160.336	121.313	180.625	185.31	112.407	150.833	11.439		214.94	128.728	196.397	137.425	127.131	218.587	150.599	119.318	116.628	168.403	116.445	154.055
		182.504	191.259	127.738	157.427	154.145	132.19	145.462	131.421	180.866	155.89	8.03654		114.217	97.1257	108.444	109.317	107.438	126.006	128.51	138.691	89.595	120.392	82.1284	111.079	5.13753		118.625	170.534	163.386	118.561	173.605	177.095	110.996	147.543	11.28		218.607	131.825	189.865	152.394	123.813	207.123	153.414	115.749	121.228	160.233	109.961	153.11
		186.6	190.02	124.049	157.279	148.005	132.85	153.343	131.962	181.187	156.144	8.27913		107.553	85.4733	108.369	108.907	106.951	138.594	122.86	146.961	88.5214	116.475	80.6376	110.118	6.2777		121.884	174.539	163.681	121.346	181.242	191.623	113.33	152.521	12.3536		228.571	128.32	196.2	143.184	127.72	201.765	141.719	120.565	122.073	168.261	112.094	153.679
		186.555	179.586	125.46	158.056	153.174	133.556	145.262	131.579	179.646	154.764	7.63364		107.85	95.0225	106.005	109.847	109.747	132.573	128.998	143.329	92.2652	117.118	83.6851	111.495	5.44343		115.853	177.397	165.77	117.022	180.166	175.866	123.881	150.851	11.4528		229.071	131.4	186.866	135.733	134.221	202.819	142.809	117.236	117.041	170.041	110.385	152.511
		178.533	185.941	122.421	153.99	157.167	132.062	146.395	130.211	174.513	153.47	7.59447		115.386	89.2266	107.492	106.449	105.796	135.575	128.697	149.587	89.3648	122.634	82.3309	112.049	6.30495		120.502	179.083	157.969	118.832	180.256	189.652	117.305	151.943	12.2291		223.417	125.56	189.394	142.266	117.024	203.39	146.454	116.091	118.574	171.776	112.117	151.46
		187.36	194.013	121.663	152.454	143.873	134.509	147.735	127.721	182.916	154.694	8.97996		101.802	92.8457	100.341	102.451	103.14	128.994	124.524	146.058	88.7263	121.53	74.2443	107.696	6.20578		112.283	181.847	167.104	121.427	184.795	180.383	116.784	152.089	12.6795		210.875	127.2	197.418	141.216	129.773	204.907	144.139	115.404	120.874	166.859	112.466	151.921
		128.603	193.055	122.688	152.479	153.91	136.164	146.75	126.799	174.026	148.275	7.79044		115.069	97.1984	105.868	106.026	105.323	122.526	128.919	137.53	88.322	116.469	69.73	108.453	5.73997		118.379	179.298	158.647	118.462	181.486	189.216	112.649	151.162	12.7639		247.262	124.981	196.97	147.614	129.611	214.068	142.943	118.224	112.16	172.883	113.245	156.36
		184.867	188.503	122.822	151.225	157.34	134.95	146.846	125.569	171.687	153.756	8.05271		107.736	97.1117	104.917	110.936	105.36	129.391	125.265	148.488	78.0464	122.835	71.3808	109.224	6.72879		118.283	178.025	165.64	116.922	186.212	193.781	116.862	153.675	13.2393		225.412	126.436	197.689	138.358	127.732	219.133	146.168	117.641	116.285	172.831	116.384	154.915
		185.063	189.844	121.485	149.094	150.461	129.114	144.903	123.437	172.878	151.809	8.57394		111.214	105.087	107.656	110.076	104.287	132.24	125.298	139.097	83.5379	114.393	79.2721	110.196	5.47919		114.352	178.674	168.559	117.318	182.636	187.593	106.437	150.795	13.695		231.613	124.127	184.89	139.621	129.595	212.639	154.53	118.224	114.212	171.423	117.281	154.378
		182.35	190.642	118.44	152.379	153.927	134.474	140.686	128.262	166.323	151.943	8.12079		104.787	91.8761	107.9	109.68	104.499	127.812	120.222	138.745	78.4522	117.091	72.6739	106.703	5.99825		113.418	177.325	167.016	111.052	185.639	194.887	111.805	151.592	14.324		239.622	118.259	204.103	140.137	118.076	218.568	149.41	114.123	113.685	171.356	106.358	153.972
		184.474	189.974	121.501	150.185	149.963	131.899	156.799	122.398	166.637	152.648	8.28988		110.904	96.9317	108.564	111.008	107.407	133.018	124.114	140.665	87.1662	117.359	78.4909	110.512	5.57285		114.713	177.856	164.112	114.827	183.622	199.236	114.665	152.719	13.9803		225.848	127.473	195.455	144.383	125.418	218.302	149.181	115.28	112.643	167.597	117.734	154.483
		185.362	195.856	119.1	151.463	159.976	134.289	144.991	121.204	172.312	153.839	9.03392		113.96	98.4653	108.726	110.522	104.738	132.317	126.505	143.608	76.0376	118.822	73.1183	109.711	6.51492		119.964	177.554	165.411	116.245	181.174	207.247	112.102	154.242	14.3075		231.06	126.077	205.182	145.298	113.625	226.789	148.113	116.093	113.039	172.228	116.361	155.806
		187.165	186.533	116.953	148.603	149.874	128.734	149.708	120.923	175.19	151.52	8.9143		113.032	93.612	104.359	114.055	100.829	136.098	121.369	139.223	81.8938	113.568	70.9476	108.09	6.29726		113.534	170.44	165.027	114.82	181.543	201.77	113.582	151.531	13.9694		238.277	120.588	196.163	145.214	125.562	216.461	153.634	119.371	104.04	171.16	120.502	155.543
		183.718	188.291	125.217	149.081	151.072	128.319	140.305	124.613	173.574	151.577	8.30091		113.779	98.2816	104.438	105.852	106.039	123.486	123.519	136.183	84.4153	110.988	74.3471	107.393	5.32366		115.587	168.248	157.703	117.686	187.487	199.115	119.536	152.194	13.2131		232.676	115.894	190.485	147.668	129.919	224.288	142.55	117.815	106.988	165.222	123.352	154.26
		183.851	190.575	123.902	150.774	149.81	131.253	144.226	120.504	163.742	150.96	8.25738		111.632	99.1347	105.306	107.095	101.251	136.057	124.626	137.832	92.02	120.346	69.1988	109.5	6.02081		109.963	161.016	158.744	119.925	190.439	208.367	112.214	151.524	14.7671		232.369	124.879	195.246	148.125	120.465	224.059	154.889	117.185	110.933	169.82	125.545	156.683
		190.078	187.401	110.692	149.019	146.311	132.428	146.542	122.969	164.842	150.031	9.00339		102.311	102.627	105.153	108.186	105.575	132.923	123.229	129.731	78.2252	113.249	76.3154	107.048	5.48434		106.321	162.595	157.385	119.75	189.158	196.68	117.754	149.949	13.6175		232.159	110.326	198.341	137.762	120.304	224.789	151.323	118.228	107.335	169.753	124.31	154.057
		188.907	190.055	115.355	149.523	159.357	142.493	147.346	125.895	167.054	153.998	8.49646		104.958	100.079	100.994	110.861	99.5176	118.583	123.278	125.909	77.4933	113.031	76.3427	104.64	4.95556		105.542	165.373	167.746	117.867	186.977	200.379	114.501	151.198	14.4055		235.489	115.39	208.013	142.933	115.632	224.535	156.241	123.5	101.959	165.011	128.996	156.154
		186.262	196.4	112.598	152.333	159.153	129.897	141.201	126.291	165.624	152.196	9.27993		105.464	104.035	101.463	106.801	104.08	134.959	121.838	132.924	83.4983	113.896	75.7914	107.705	5.4712		97.1122	170.737	159.857	117.93	188.654	201.963	111.269	149.646	15.466		227.333	117.794	202.303	141.891	122.93	221.888	153.017	117.282	103.872	168.584	126.809	154.882
		190.984	190.629	113.592	147.53	145.588	135.53	149.33	128.407	163.337	151.659	8.74856		103.679	100.773	105.292	103.698	101.47	138.528	121.188	137.012	80.7878	112.538	82.9691	107.994	5.62027		102.249	161.964	161.718	116.172	187.237	198.835	115.357	149.076	14.3682		238.355	113.903	193.047	141.178	115.611	229.703	152.163	112.644	102.196	165.77	122.787	153.396
		189.98	188.036	112.715	157.597	151.458	134.483	144.298	130.523	165.509	152.733	8.59673		99.9222	104.477	101.41	106.629	104.434	132.577	120.935	133.764	84.6439	109.662	67.8269	106.025	5.79188		112.96	159.763	161.997	110.829	187.566	198.263	114.769	149.45	13.909		230.57	118.644	204.91	141.719	110.251	229.074	146.709	120.14	104.99	173.013	133.197	155.747
		190.398	187.764	112.814	150.477	150.722	134.933	147.644	132.639	175.088	153.609	8.73041		102.148	98.6723	104.385	105.298	102.9	134.639	124.749	131.133	78.6753	114.857	72.0824	106.322	5.92298		110.574	154.984	164.556	115.255	183.333	205.866	113.178	149.678	14.2975		235.402	108.277	204.598	146.504	116.11	228.935	143.325	114.785	105.394	172.615	132.677	155.329
		184.314	192.202	110.809	149.651	149.627	134.168	134.36	134.754	162.409	150.255	8.64076		100.25	104.103	103.084	106.056	100.535	130.039	122.204	131.721	79.419	113.253	73.3313	105.818	5.56207		111.524	168.07	161.491	116.262	186.608	206.143	115.928	152.29	14.3872		244.886	109.274	201.759	142.778	120.283	228.192	154.076	116.358	105.91	164.942	130.976	156.312
		183.145	195.477	111.897	149.256	147.968	132.576	140.524	136.87	164.91	151.403	8.65519		102.393	107.003	100.312	105.399	101.714	129.147	119.48	120.7	75.2939	112.488	73.4607	104.308	5.23185		116.161	159.196	159.955	115.119	185.35	212.022	111.645	151.35	14.7197		235.317	117.797	194.016	142.413	117.784	228.287	153.293	114.525	103.049	171.109	135.019	155.692
		192.956	190.704	116.305	149.075	155.519	136.934	143.188	138.986	164.451	154.235	8.37863		102.589	105.627	107.778	102.709	101.718	131.858	122.306	121.484	74.0612	110.024	72.3243	104.771	5.53674		120.174	171.076	155.187	117.356	180.387	210.758	125.146	154.298	13.3894		250.597	109.79	203.112	146.309	116.44	227.64	147.017	117.389	99.2824	170.215	136.49	156.753
		188.297	190.59	110.797	146.677	157.699	125.625	135.792	141.102	163.984	151.174	8.95957		99.4432	108.74	104.298	105.917	102.93	132.703	117.602	111.779	76.593	112.86	61.9166	103.162	5.80789		124.804	172.425	151.81	121.578	188.869	217.316	117.604	156.344	14.441		239.435	111.688	210.883	132.966	106.188	230.147	148.129	110.225	100.169	168.254	136.09	154.016
	Figure 9c
		Replicate-1	Replicate-2	Replicate-3	Replicate-4	Replicate-5	Replicate-6	Replicate-7	Replicate-8	Replicate-9	Replicate-10	Replicate-11	Mean	SEM
	WT + Veh	175.919	188.761	121.457	157.132	155.678	134.428	153.887	144.308	188.248			157.758	7.71292
	WT + Aβ	110.228	112.95	117.015	112.569	109.418	129.28	128.258	152.58	97.4896	131.04	85.6461	116.952	5.43031
	WT + MTEP	119.782	177.381	161.304	125.964	181.243	182.819	126.795					153.613	10.7666
	WT + MTEP + Aβ	217.645	120.34	186.153	144.122	135.131	211.319	150.987	127.272	127.469	137.585	123.874	152.9	10.6804
	CA1-Efr3a cKO + Aβ	161.298	112.791	113.21	146.05	70.8062	96.4489	132.051					118.951	11.5412
	CA3-Efr3a cKO + Aβ	154.858	129.481	154.491	150.15	164.603	173.114	149.5	167.018	184.457			158.63	5.29568
	Figure 9e
		Replicate-1	Replicate-2	Replicate-3	Replicate-4	Replicate-5	Mean	SEM		Replicate-1	Replicate-2	Replicate-3	Replicate-4	Replicate-5	Replicate-6	Mean	SEM		Replicate-1	Replicate-2	Replicate-3	Replicate-4	Replicate-5	Mean	SEM		Replicate-1	Replicate-2	Replicate-3	Replicate-4	Replicate-5	Mean	SEM		Replicate-1	Replicate-2	Replicate-3	Replicate-4	Mean	SEM		Replicate-1	Replicate-2	Replicate-3	Replicate-4	Replicate-5	Replicate-6	Mean	SEM
	WT + Veh	101.717	97.2844	90.2404	93.0531	91.4048	94.7399	2.11385	WT + Aβ	90.7244	103.419	100.38	86.0018	95.2488	106.458	97.0387	3.19107	WT + MTEP	104.437	108.781	95.2577	95.2364	94.5317	99.6488	2.92623	WT + MTEP + Aβ	104.109	98.3673	105.892	91.4584	99.249	99.815	2.52599	CA1-Efr3a cKO + Aβ	103.601	93.0648	102.184	112.719	102.892	4.02237	CA3-Efr3a cKO + Aβ	127.501	90.2074	97.013	82.1923	100.9	91.4159	98.205	6.41201
		86.3329	102.044	107.775	85.7488	90.3654	94.4533	4.4357		100.746	101.749	94.0131	101.409	102.008	87.6484	97.929	2.39655		105.373	84.2389	90.4167	108.609	81.5953	94.0465	5.49886		103.649	100.842	89.7172	92.2224	112.045	99.6952	4.03033		100.406	84.2886	113.751	90.3441	97.1976	6.44159		111.242	108.51	105.52	92.6017	91.2213	98.7191	101.302	3.42793
		113.554	106.977	110.458	91.7852	103.591	105.273	3.76238		85.7402	108.441	87.7366	90.4911	98.495	105.689	96.0988	3.91032		98.3178	98.2701	105.004	98.6109	96.1448	99.2695	1.49972		107.274	95.449	88.3328	102.238	94.4722	97.5531	3.28156		93.195	103.202	101.36	91.2913	97.2622	2.94777		108.322	106.356	91.336	97.2168	105.933	89.8764	99.84	3.3166
		99.1524	100.494	93.0245	97.5722	92.0162	96.4518	1.67792		118.937	94.203	106.853	106.862	98.6728	92.9176	103.074	4.00613		92.7738	96.789	93.7757	100.604	100.209	96.8303	1.60381		96.8694	97.7085	103.586	101.299	88.4308	97.5789	2.58979		98.2883	99.9412	100.958	90.9539	97.5354	2.26175		105.842	100.13	102.326	103.453	101.106	101.714	102.429	0.821625
		123.93	98.7237	99.7297	95.0367	113.546	106.193	5.43464		86.619	101.093	106.684	83.9084	97.69	103.461	96.5761	3.78965		105.356	93.36	98.4505	96.2194	103.012	99.2795	2.19025		87.7848	92.7115	105.564	95.8972	128.808	102.153	7.26923		104.437	96.7724	90.2208	94.6518	96.5206	2.97093		98.8767	113.695	98.4701	98.6569	98.6927	88.9097	99.5501	3.24778
		97.2142	85.5208	115.402	97.8016	101.189	99.4254	4.79175		88.0641	93.2538	88.7658	122.059	99.4935	93.8366	97.5787	5.17635		91.9445	96.6004	104.269	103.732	112.516	101.812	3.5272		79.5244	114.609	124.556	92.6299	88.3044	99.9247	8.44609		101.51	103.571	86.2884	102.975	98.5861	4.12202		89.7144	105.394	106.753	108.063	108.588	96.7278	102.54	3.11581
		104.052	98.6909	89.4574	104.174	114.089	102.093	4.02058		119.922	104.099	93.4563	91.8559	92.7344	94.6108	99.4464	4.48263		113.861	101.666	93.3864	102.462	101.515	102.578	3.26927		98.8452	90.195	97.4979	95.9917	125.856	101.677	6.22197		105.774	98.1831	101.833	102.988	102.194	1.57228		102.41	105.248	93.0901	106.951	108.266	106.689	103.776	2.2873
		96.1907	96.4272	89.3933	93.4239	83.451	91.7772	2.43743		99.7431	96.8513	105.633	92.4672	105.573	93.1793	98.9078	2.37256		101.577	86.4183	90.8852	90.3598	93.1886	92.4858	2.52039		111.516	108.75	107.542	100.278	80.6708	101.751	5.5876		97.4725	103.238	105.714	95.8844	100.577	2.32965		100.412	110.803	107.806	87.3177	115.325	99.1656	103.472	4.09022
		88.3444	94.5515	101.951	95.5467	98.651	95.809	2.27127		98.7109	100.326	99.5135	99.4266	115.108	89.3862	100.412	3.37744		92.0522	134.299	107.47	103.755	108.231	109.162	6.91944		96.997	97.4964	103.56	100.914	115.145	102.822	3.30398		101.318	97.1268	90.9996	93.3153	95.69	2.26163		108.514	98.3292	92.0982	93.3671	105.626	96.3285	99.0439	2.71644
		97.2318	110.598	93.4806	98.321	108.067	101.54	3.30558		109.045	96.5642	116.965	108.621	95.7036	108.575	105.912	3.35665		106.01	99.0248	90.5156	88.0973	108.741	98.4779	4.08372		100.606	103.347	90.0556	94.6551	119.856	101.704	5.09291		101.113	106.335	95.3597	104.798	101.901	2.44043		91.996	92.6853	101.597	93.764	104.641	110.546	99.2049	3.09823
		93.7209	104.637	109.841	98.2825	96.7323	100.643	2.90977		99.1415	103.419	100.38	95.703	94.8201	97.9973	98.5768	1.28746		92.7411	109.141	91.8453	105.757	94.5317	98.8033	3.59611		106.613	95.8551	93.8221	107.56	99.249	100.62	2.78273		99.1932	104.102	100.735	105.246	102.319	1.415		102.218	100.259	97.3436	109.684	93.9615	103.9	101.228	2.22452
		98.6123	90.4339	87.0187	98.2432	86.1214	92.0859	2.68782		121.284	101.749	94.0131	106.003	104.01	100.81	104.645	3.7204		102.031	107.281	102.763	94.3176	81.5953	97.5974	4.51071		92.0649	109.753	96.968	92.3549	112.045	100.637	4.29412		99.1315	100.969	94.632	103.656	99.5972	1.898		99.9241	105.534	106.54	96.1396	100.543	108.234	102.819	1.90364
		88.2061	96.7042	98.7647	98.204	102.589	96.8936	2.37871		105.465	108.441	87.7366	95.4622	102.368	101.428	100.15	3.0529		99.5447	99.1721	107.755	106.643	96.1448	101.852	2.26802		89.7037	100.295	90.9822	109.256	105.768	99.201	3.89344		96.9447	94.5819	104.916	108.652	101.274	3.30683		95.951	94.9843	98.7279	99.7738	100.096	104.598	99.0218	1.39803
		96.3375	102.996	94.5993	98.1649	109.704	100.36	2.72438		99.23	94.203	106.853	108.362	104.778	97.6576	101.847	2.30167		96.1843	87.5917	110.063	106.965	100.209	100.203	3.98833		100.195	94.4738	109.931	93.8115	99.1808	99.5184	2.88976		98.5008	103.954	105.446	105.35	103.312	1.63972		94.2715	91.382	98.3804	112.65	99.0397	105.171	100.149	3.14774
		98.9529	108.398	107.835	98.126	103.603	103.383	2.14796		85.6399	101.093	106.684	111.308	103.388	117.37	104.247	4.41551		98.1633	95.1721	110.657	90.2278	103.012	99.4463	3.48768		101.388	92.2407	107.857	106.295	94.0228	100.361	3.15099		101.147	96.744	103.442	105.583	101.729	1.89243		96.3784	91.1862	100.74	101.475	98.7129	100.306	98.133	1.57433
		100.073	95.2754	102.631	98.0872	96.0907	98.4315	1.33958		102.804	93.2538	88.7658	93.202	98.2284	95.619	95.3122	1.96873		93.0697	119.314	115.428	108.214	112.516	109.708	4.53847		101.27	96.6496	94.0151	100.528	78.9139	94.2753	4.06014		97.308	104.017	101.597	100.977	100.975	1.38713		94.6929	97.7587	100.146	110.574	91.4676	102.034	99.4456	2.70878
		110.243	98.2104	100.836	98.0486	112.937	104.055	3.14476		101.312	104.099	93.4563	107.325	89.0386	101.601	99.472	2.80498		101.933	90.9682	111.385	96.5532	101.515	100.471	3.37636		105.578	108.99	104.112	93.6376	90.3117	100.526	3.61805		98.3637	106.895	101.143	98.7778	101.295	1.96464		100.291	91.3428	109.163	107.343	99.8039	107.11	102.509	2.743
		97.5674	100.364	109.892	98.01	115.171	104.201	3.53403		95.278	96.8513	105.633	97.8705	101.015	119.614	102.71	3.69751		92.6227	87.1356	99.1772	98.6957	93.1886	94.164	2.21804		103.479	93.4775	109.784	110.092	100.126	103.392	3.12029		97.5274	97.8357	88.6121	100.938	96.2283	2.65298		92.7063	111.58	97.1475	103.13	94.3235	95.3669	99.0425	2.90645
		116.539	97.649	97.1704	97.9716	92.0974	100.285	4.2025		96.6346	100.326	99.5135	104.293	100.68	97.29	99.7894	1.12007		103.612	113.284	89.9381	107.476	108.231	104.508	3.95454		114.062	100.971	90.1335	114.811	80.7759	100.151	6.65153		104.773	105.173	110.808	97.3895	104.536	2.7519		89.8168	98.7823	99.5685	105.268	112.037	97.1323	100.434	3.08271
		92.0269	113.713	100.494	97.9334	88.5836	98.5502	4.33571		94.9595	96.5642	116.965	97.3703	100.947	97.29	100.683	3.35355		108.399	91.4934	91.5542	97.4685	108.741	99.5313	3.84681		113.179	107.812	105.462	97.987	92.9497	103.478	3.59046		94.1339	98.3322	102.567	106.394	100.357	2.64819		88.914	85.8278	96.234	90.3738	126.239	96.0552	97.274	6.02783
		54.4575	62.0241	62.4859	56.7066	65.8681	60.3084	2.07125		72.8264	103.547	59.839	60.5662	63.8616	59.8118	70.0754	6.99311		50.9043	52.9309	59.9645	57.2161	59.4943	56.102	1.79916		54.3266	63.9648	60.863	74.084	50.8309	60.8138	4.04828		73.3987	71.7434	76.9278	60.7981	70.717	3.47854		62.7874	57.9423	60.8989	65.6009	57.86	55.807	60.1494	1.48559
		68.6962	72.0319	73.5935	66.4931	66.0754	69.378	1.49178		89.0512	126.853	72.4052	75.0573	74.5256	77.862	85.959	8.52588		59.1963	61.7373	72.985	63.686	63.8405	64.289	2.33058		57.086	77.9622	59.5753	76.6908	62.8365	66.8302	4.38569		93.4165	90.43	82.8413	79.1943	86.4705	3.2919		73.6433	63.946	69.2322	78.8851	69.5767	65.1702	70.0756	2.25781
		68.8891	78.3736	74.7705	65.5666	65.3006	70.5801	2.59004		99.7372	133.196	78.9329	81.8685	78.1865	88.0383	93.3266	8.61456		66.0048	71.5668	72.7078	68.3755	69.4318	69.6173	1.18275		74.8959	86.7362	68.0548	73.1503	70.1045	74.5884	3.25978		96.6386	86.5263	83.3945	87.5653	88.5312	2.84411		77.6566	67.8622	74.0637	83.9531	74.0467	71.1579	74.79	2.26897
		73.6804	80.8292	77.4361	70.4869	72.519	74.9903	1.84633		101.67	142.512	79.9059	88.4348	91.0738	93.1366	99.4555	9.07846		61.9393	74.2857	79.773	67.3486	66.265	69.9223	3.16073		69.1701	81.8473	62.122	71.7196	71.9451	71.3608	3.16695		97.4384	95.4656	83.3668	93.7522	92.5057	3.138		76.2519	67.5885	70.8989	90.1172	79.4833	68.286	75.4376	3.49226
		68.097	82.1084	77.0583	73.1253	60.1664	72.1111	3.76986		105.714	138.548	84.6602	94.5338	92.8372	94.4456	101.79	7.84586		63.3504	73.7788	84.0955	74.2502	69.0331	72.9016	3.42113		78.3452	83.4693	74.3613	74.2173	73.0875	76.6961	1.91329		93.3708	89.2722	86.3736	90.1927	89.8023	1.44118		74.2453	69.1043	73.2772	85.8371	75.7083	71.7614	74.9889	2.35747
		72.5791	80.0319	76.1347	74.0115	70.2458	74.6006	1.66208		94.0275	141.71	80.1983	95.9212	95.3429	95.2681	100.411	8.61635		64.7761	77.6498	86.642	72.4778	69.1166	74.1325	3.77027		71.5846	88.8121	64.4963	74.1325	74.3848	74.682	3.95848		97.1184	92.8829	85.0905	91.3605	91.6131	2.49215		77.4559	70.2626	75.4869	100.629	88.755	70.3105	80.4833	4.88657
		74.4895	79.9476	78.8586	75.6033	72.0849	76.1968	1.4375		98.2803	144.924	89.287	92.0061	101.562	101.607	104.611	8.32117		64.5781	78.2489	91.6813	74.5008	64.8367	74.7692	5.00356		73.4817	92.2743	73.2633	76.3028	74.5005	77.9645	3.61751		97.9868	88.8397	89.7335	93.4559	92.504	2.08306		76.6533	69.3464	74.9064	96.0034	84.675	68.8983	78.4138	4.2299
		72.0116	78.1402	76.4073	76.6127	68.5237	74.3391	1.77667		90.9741	138.641	90.0443	93.1033	100.26	92.4237	100.908	7.68945		65.0543	82.5346	89.9019	75.933	67.5849	76.2017	4.61728		66.7958	89.3495	57.3735	72.7805	76.7787	72.6156	5.30836		98.261	93.3224	90.2378	89.9873	92.9521	1.92525		75.2486	73.3408	77.6779	89.2781	78.7433	71.2298	77.5864	2.59448
		74.6803	76.3347	81.0577	77.1659	69.0968	75.6671	1.94798		91.9866	149.719	86.1862	93.2515	101.912	95.5577	103.102	9.55372		63.0644	85.023	92.0696	74.8118	70.6399	77.1217	5.15184		73.6312	84.251	70.6188	76.0543	72.4148	75.394	2.38399		91.6135	93.0081	88.4866	102.793	93.9754	3.08761		76.8539	70.9888	74.1011	88.031	77.6433	75.4509	77.1782	2.37252
		75.0285	84.3256	79.1932	80.5473	66.7344	77.1658	3.00157		89.4798	146.873	90.4137	96.0323	99.9883	97.6279	103.402	8.85351		64.6506	85.1613	90.9866	81.0945	70.4465	78.4679	4.81498		83.226	86.7298	64.9217	72.0833	75.2314	76.4385	3.9054		99.3899	98.2492	96.9067	92.6342	96.795	1.47686		76.6533	69.1657	74.2322	105.13	92.725	72.8281	81.7891	5.73743
		75.0913	83.9058	81.6475	81.2377	65.3571	77.4479	3.35742		87.5412	142.265	89.8531	94.0542	103.709	100.244	102.944	8.24952		67.0525	82.5806	96.6141	81.921	70.8359	79.8008	5.18554		70.8833	87.2246	70.1704	81.5105	75.9013	77.138	3.24081		97.5298	96.1296	88.9462	99.3789	95.4961	2.28245		78.4592	67.5885	77.7528	100.011	88.21	71.579	80.6001	4.82383
		77.7403	84.0606	75.5738	80.4086	70.2147	77.5996	2.32698		94.3303	150.032	91.9622	100.975	103.386	103.175	107.31	8.75946		66.5554	76.2212	85.8169	76.5312	68.2496	74.6748	3.44377		70.1416	92.8807	67.1235	74.7266	74.2177	75.818	4.48722		99.7235	97.0134	98.4111	96.5526	97.9251	0.717953		75.048	70.5624	76.573	92.3035	81.4117	72.6509	78.0916	3.21901
		74.2589	80.5461	76.6135	79.4985	66.7391	75.5312	2.45946		93.4042	144.4	90.6892	100.503	103.447	96.6104	104.842	8.13326		65.8353	82.9032	97.0964	77.3965	71.3795	78.9222	5.36953		82.5592	91.1544	66.083	69.4401	75.8974	77.0268	4.52106		96.6637	98.1996	91.2443	100.501	96.6522	1.96755		76.2519	72.7616	75.5243	104.327	92.0167	74.8	82.6136	5.19212
		79.5546	86.2131	79.1047	82.4552	70.6223	79.59	2.57614		90.7716	146.62	91.2442	101.891	105.589	95.1363	105.208	8.62347		66.6889	77.235	91.4606	75.6344	71.371	76.478	4.16936		74.3613	91.8554	69.0609	70.1857	81.1774	77.3282	4.20727		97.7583	93.1168	94.3277	98.248	95.8627	1.26422		77.8572	69.8939	76.8165	96.0884	84.75	72.5632	79.6615	3.88536
		76.6318	83.1977	79.0358	84.6414	66.9881	78.099	3.12475		88.6225	141.807	91.7841	93.8154	102.135	96.6383	102.467	8.08776		66.1562	80.106	90.6266	81.2453	72.5767	78.1421	4.14719		75.3271	90.9691	75.5686	79.1098	72.5835	78.7116	3.23491		103.106	99.5182	93.1063	92.779	97.1272	2.52539		76.6533	72.0447	79.0824	95.6973	84.405	71.2982	79.8635	3.72714
		76.385	81.0822	78.0088	81.5688	71.2539	77.6598	1.86782		88.5144	148.577	95.2673	101.853	107.781	96.4693	106.41	8.83925		64.2177	83.5484	102.885	80.6432	73.8183	81.0225	6.39843		85.675	88.4249	70.7223	70.4949	73.9773	77.8589	3.82726		98.2382	94.5464	91.1784	90.8653	93.707	1.72495		76.8539	69.8138	79.9251	94.9112	83.7117	73.9088	79.8541	3.59053
		75.4584	85.4709	77.7872	82.2274	68.441	77.877	2.92821		91.1451	144.584	90.8411	100.363	101.733	99.9375	104.767	8.19917		66.0785	81.0323	94.3159	82.1509	68.7075	78.457	5.09932		80.1964	92.253	68.3653	73.5504	74.6761	77.8082	4.07102		97.9936	95.4136	96.7237	100.603	97.6835	1.10652		79.4625	72.4935	77.2097	102.046	90.005	71.0649	82.047	4.84859
		72.0935	86.3375	81.6771	82.7371	73.6287	79.2948	2.74854		92.7593	147.571	90.3724	101.839	105.019	102.826	106.731	8.51051		65.3565	85.8525	94.1538	81.2264	68.9208	79.102	5.33495		69.1701	89.8429	63.6512	75.9209	77.9716	75.3114	4.42882		102.031	92.8734	97.1663	95.1599	96.8078	1.94958		75.048	71.3128	76.8352	104.633	92.2867	77.5684	82.9474	5.2331
		75.1724	87.7255	77.4078	84.0715	67.8516	78.4458	3.477		92.0378	147.379	94.8717	98.1772	105.853	100.656	106.496	8.40494		66.5271	75.8525	92.0083	86.0443	65.8176	77.25	5.20952		83.6169	92.6582	67.6754	74.2173	73.102	78.254	4.42146		97.0042	95.5909	96.1236	101.894	97.6531	1.44331		77.4559	71.2495	78.5356	97.6474	86.125	79.8544	81.8113	3.71694
		76.8322	79.4955	80.6631	90.9265	66.7659	78.9366	3.87042		97.6688	147.74	91.4429	93.5767	107.117	93.8088	105.226	8.80185		67.9136	64.9447	96.1019	77.7526	68.1844	74.9794	5.7037		78.121	93.633	77.8106	78.1519	72.2004	79.9834	3.59465		95.6834	96.0138	101.712	96.425	97.4584	1.42578		78.4592	69.5903	76.7603	100.049	88.2433	76.8807	81.6638	4.41312
		82.6865	76.1041	83.3361	86.3628	67.2592	79.1497	3.41119		91.6131	143.533	92.4402	95.5877	112.804	98.87	105.808	8.17493		64.4081	73.9908	94.5387	82.3606	70.4329	77.1462	5.22959		75.7468	89.8417	72.7516	75.2904	74.8678	77.6997	3.07856		99.4744	94.2227	94.5553	109.181	99.3585	3.4875		75.2486	70.1024	79.5075	103.468	91.2583	74.0737	82.2763	5.17135
		74.5895	81.6136	77.6911	87.6332	66.6386	77.6332	3.50709		93.5084	143.159	91.874	99.4328	111.253	103.294	107.087	7.76175		67.0408	68.5392	95.7622	78.8482	70.0867	76.0554	5.33638		69.7852	86.38	78.6499	75.4298	75.6172	77.1724	2.71098		98.4941	93.157	98.858	98.2674	97.1941	1.3512		77.0546	69.8864	79.8127	91.7404	80.915	72.1491	78.593	3.15926
		76.0215	81.3825	81.4047	87.3337	75.2287	80.2742	2.18958		91.383	142.47	95.5766	104.848	111.757	95.3498	106.897	7.73605		65.1655	73.5945	90.8492	74.6892	71.4536	75.1504	4.25705		83.1858	83.4461	70.0094	77.4001	78.9804	78.6044	2.44843		97.1116	93.1782	99.5729	99.2405	97.2758	1.47066		77.0546	68.4879	81.6255	100.958	89.045	73.2614	81.7387	4.80337
		74.5486	80.6749	79.5953	87.9432	69.2079	78.394	3.13849		87.0575	138.358	90.2956	93.4264	108.154	109.419	104.452	7.77293		65.7761	72.2074	98.5482	76.3586	65.9789	75.7738	6.0317		74.0451	88.3324	75.2524	82.2987	81.0085	80.1874	2.58413		103.905	96.5313	88.8504	97.037	96.581	3.07703		74.446	71.7356	80.2547	104.953	92.5683	73.6211	82.9297	5.3821
		74.1922	78.5271	77.2871	87.1215	67.2719	76.88	3.21953		90.9426	149.436	93.2876	101.882	107.126	102.455	107.521	8.74053		67.7466	69.4378	97.6663	75.0976	67.5987	75.5094	5.7044		70.4866	87.1459	73.2518	74.2173	74.8035	75.981	2.88781		104.922	100.414	98.3153	97.1754	100.207	1.70892		78.0579	70.9106	79.2996	94.3103	83.1817	71.9351	79.6159	3.49258
		74.7314	80.8637	75.8837	89.3471	68.377	77.8406	3.49711		91.9453	142.295	94.2306	102.825	109.638	103.937	107.478	7.45615		64.8275	73.5484	96.5514	79.4309	76.3581	78.1433	5.20636		79.2881	87.3658	74.0911	77.576	74.3193	78.5281	2.41858		109.307	96.9472	98.3728	102.452	101.77	2.77004		76.2519	69.7412	86.4082	96.8103	85.3867	69.579	80.6962	4.38805
		78.2971	80.7761	80.1471	90.0312	71.425	80.1353	2.97983		91.442	151.165	94.568	98.6156	105.576	93.3613	105.788	9.3035		68.2481	68.894	100.907	82.4966	71.1165	78.3324	6.20399		79.0064	87.8064	64.2721	74.0597	75.2688	76.0827	3.80946		101.113	99.0858	98.1366	97.6165	98.9879	0.770854		75.4493	69.6257	82.6573	96.7234	85.31	72.4158	80.3636	4.08244
		79.0393	80.7279	81.6367	88.044	69.0084	79.6913	3.07551		93.0307	145.695	92.4383	104.484	104.594	104.926	107.528	7.99844		65.4538	75.7143	96.5584	81.1432	72.7903	78.332	5.21303		73.9646	88.6636	71.4236	75.4177	79.1122	77.7164	3.00623		106.309	95.8059	97.5876	101.513	100.304	2.32984		75.048	67.7393	80.4457	87.7116	77.3617	70.0281	76.3891	2.95907
		77.6514	82.3226	80.8365	90.7048	65.2818	79.3594	4.12781		92.5706	145.993	92.997	100.709	113.003	97.1173	107.065	8.36266		66.0924	75.7604	96.5119	77.5639	69.8058	77.1469	5.25924		77.7301	86.8119	76.0802	76.0118	78.395	79.0058	2.00572		98.5764	94.4495	98.6941	102.017	98.4343	1.54928		76.4526	70.0112	78.809	92.9686	81.9983	75.9982	79.373	3.16024
		75.3314	85.0045	81.6819	91.9248	66.001	79.9887	4.40364		80.3411	140.563	96.8608	93.3338	109.539	97.8859	103.087	8.41506		66.7844	73.6406	96.0533	83.2688	70.9608	78.1416	5.23415		82.5994	82.4883	73.8094	76.9455	73.3074	77.83	2.02298		95.2446	97.7459	97.5004	95.4194	96.4776	0.664245		79.8639	72.9609	78.073	96.5193	85.13	71.6509	80.6997	3.73834
		75.2775	82.1438	81.7606	90.5277	67.2327	79.3885	3.88564		86.7449	146.237	93.3026	103.062	114.941	107.567	108.642	8.56379		63.5735	80.4147	97.3516	92.8457	69.301	80.6973	6.51202		80.4551	89.6335	81.3634	82.1956	77.3247	82.1945	2.03433		100.706	101.628	102.822	109.14	103.574	1.90527		78.6599	70.041	79.4757	93.8757	82.7983	73.6895	79.7567	3.37187
		80.6582	80.0481	80.626	91.3201	63.9061	79.3117	4.391		90.0067	149.478	92.6108	110.122	110.581	99.4864	108.714	8.87242		67.1451	77.6958	99.9823	74.6945	67.2634	77.3562	6.02191		78.167	86.0365	69.6645	79.9949	78.7354	78.5197	2.61977		101.291	95.9193	100.526	104.355	100.523	1.74324		75.65	73.149	79.7191	104.074	91.7933	72.4912	82.8128	5.14294
		78.049	86.4665	78.3166	89.6605	67.4468	79.9879	3.86887		86.5325	145.713	88.3852	90.7382	115.078	106.705	105.525	9.2752		63.6672	71.0138	96.1638	77.3397	68.1705	75.271	5.67441		83.0995	87.7364	74.2176	83.59	78.1874	81.3662	2.3424		96.8214	89.0075	97.7089	105.916	97.3635	3.45667		78.0579	76.3054	80.0955	94.0382	82.9417	78.9965	81.7392	2.62051
		80.4848	79.2	78.8442	86.807	66.373	78.3418	3.32034		84.8082	149.102	92.414	96.3843	108.516	100.294	105.253	9.3442		66.7458	71.0138	91.9546	81.772	67.5979	75.8168	4.84145		77.3967	84.7834	74.1026	74.8842	79.4674	78.1269	1.91506		96.8488	99.185	103.586	107.283	101.726	2.31988		75.65	69.6108	79.2154	107.995	95.2517	75.2193	83.8237	5.99707
		74.1995	85.4513	77.1738	88.763	66.5736	78.4322	3.97568		93.4436	149.547	94.7105	103.338	112.341	105.285	109.777	8.45316		67.7915	74.424	96.9569	79.1123	68.9578	77.4485	5.28129		78.1095	87.9259	75.9767	74.0051	76.9409	78.5916	2.42858		97.3698	96.7842	99.1601	106.418	99.933	2.21989		76.6533	70.4265	76.6817	95.4346	84.1733	75.7702	79.8566	3.59294
		76.1634	78.6398	81.5429	91.5871	72.6458	80.1158	3.21893		84.9714	145.111	94.1724	102.391	112.884	103.79	107.22	8.50124		66.881	71.1521	101.107	72.8248	70.7368	76.5403	6.21832		73.5047	91.0734	69.3023	71.8408	74.7251	76.0893	3.85472		101.575	104.135	94.0723	100.895	100.169	2.14874		78.0579	75.5754	78.0955	96.7101	85.2983	70.7228	80.7434	3.72839
		74.0623	82.9276	83.7932	88.871	71.2756	80.186	3.2623		93.6205	144.027	96.2234	99.5995	110.563	97.212	106.874	7.80873		66.5184	73.0875	99.6133	77.5815	67.646	76.8893	6.01791		76.9655	86.9301	68.9804	79.9707	77.5769	78.0847	2.88268		100.409	92.734	99.2452	111.022	100.852	3.78707		77.4559	72.4376	80.3727	104.28	91.975	73.4719	83.3322	5.07515
		79.2204	81.5833	78.33	86.1863	73.6982	79.8036	2.04565		85.8719	149.972	90.9067	101.174	114.101	97.5443	106.595	9.53025		66.7304	66.4055	96.0717	77.2879	70.7014	75.4394	5.51823		75.81	89.513	74.9247	78.6127	79.0464	79.5813	2.60546		98.3524	100.385	93.8829	102.162	98.6957	1.78304		76.0513	70.6071	79.0824	105.272	92.85	79.2316	83.8491	5.22864
		73.1206	76.9127	81.9916	84.943	65.2834	76.4503	3.45566		87.7496	143.84	94.3337	96.4399	115.09	92.6168	105.012	8.65702		68.3191	66.682	92.2037	78.6404	74.6607	76.1012	4.5667		81.5589	84.8789	69.5725	78.5642	71.6735	77.2496	2.90289		95.0847	90.4891	99.0069	101.935	96.6289	2.48145		76.8539	71.9236	79.5449	104.388	92.07	76.4263	83.5344	5.01198
		73.2714	80.6319	82.0611	82.3847	68.9736	77.4645	2.69301		86.682	141.951	89.7931	100.917	109.697	96.9558	104.333	8.23201		65.3076	74.6083	96.2076	78.3473	73.8641	77.667	5.10289		83.3697	90.1886	77.1035	81.6621	79.2738	82.3195	2.2354		97.8497	99.8726	104.161	101.931	100.953	1.35533		75.2486	73.7728	75.8708	98.7472	87.095	71.4491	80.3639	4.29155
		83.9826	81.6393	80.9968	88.359	66.9785	80.3912	3.5931		90.628	145.864	88.9233	97.5782	112.091	104.343	106.571	8.61366		66.8233	71.5668	95.6559	75.7759	73.6611	76.6966	4.96646		84.2321	88.0821	71.3777	79.5463	72.4961	79.1469	3.24385		94.719	96.6022	100.884	105.023	99.307	2.30079		77.6566	75.5195	83.7715	100.68	88.8	76.8088	83.8728	3.93742
		77.3416	79.528	78.3104	87.3015	63.67	77.2303	3.81948		94.9319	143.373	94.4799	97.5412	116.969	108.179	109.246	7.71441		67.0635	71.3364	98.1847	79.8646	69.4913	77.1881	5.67454		77.5692	88.7754	81.8463	81.1529	75.794	81.0275	2.23679		98.2153	105.23	97.5855	105.28	101.578	2.12699		79.4625	74.9684	79.2247	105.867	93.375	72.3228	84.2035	5.25084
		75.6547	79.2902	79.1048	87.7322	70.3482	78.426	2.83499		90.2505	146.171	90.4755	109.706	109.074	106.724	108.733	8.32995		66.206	66.5161	96.4209	82.712	68.8801	76.147	5.90981		82.358	86.2194	78.4487	80.8497	72.1028	79.9957	2.34238		99.8149	98.3863	102.582	107.032	101.954	1.9036		78.8606	75.5661	79.0318	110.278	97.265	77.9088	86.485	5.74097
		77.8825	81.7216	79.622	88.5615	70.503	79.6581	2.91975		83.1468	145.999	93.6307	101.442	118.3	94.1912	106.118	9.28557		67.3804	67.0184	102.802	79.5363	63.5451	76.0565	7.21437		69.2621	85.408	69.4	77.8791	75.4862	75.4871	2.99958		90.9691	95.9288	94.4149	103.862	96.2936	2.72779		76.6533	74.7169	75.2547	106.47	93.9067	71.7667	83.1281	5.67089
		78.0016	76.419	82.449	82.9156	68.3764	77.6323	2.63054		86.9218	147.897	95.3704	109.146	114.648	104.182	109.694	8.63793		67.5429	71.6129	104.833	78.1453	67.0022	77.8273	7.03918		78.558	92.8102	69.9807	84.3721	78.4648	80.8371	3.77184		97.6029	102.193	97.2642	109.374	101.609	2.82196		77.4559	73.7896	80.7303	96.935	85.4967	74.8983	81.551	3.53166
		75.9449	80.6423	76.6461	87.664	64.299	77.0393	3.80481		87.7869	142.647	93.7488	97.5309	113.675	95.671	105.177	8.28269		66.6836	78.4332	98.3365	88.1872	72.9811	80.9243	5.60372		75.2524	83.8973	71.6191	70.6404	72.8973	74.8613	2.38733		101.367	103.044	94.7766	102.575	100.441	1.92073		78.0579	72.5289	78.0318	92.7872	81.8383	72.5211	79.2942	3.07301
		71.2281	80.445	80.6702	90.012	66.5159	77.7742	4.09197		88.4023	145.192	91.0698	110.877	112.344	104.778	108.777	8.3424		66.6153	68.1106	99.9626	92.9997	68.7006	79.2778	7.11714		78.9029	85.3346	79.4605	81.6318	84.2155	81.9091	1.26814		98.8094	97.278	99.1176	105.494	100.175	1.81822		77.6566	72.5996	80.2079	97.4395	85.9417	73.6368	81.247	3.7899
		78.0652	82.3776	78.2351	88.6226	69.0138	79.2629	3.2003		84.2242	148.379	95.3423	106.034	116.035	104.505	109.087	8.99907		67.3576	76.0369	98.2502	82.1196	68.1259	78.3781	5.66101		81.4324	84.5561	68.647	77.6305	72.4561	76.9444	2.89433		98.9009	103.942	97.3514	100.923	100.279	1.42303		77.4559	72.365	80.4307	95.4252	84.165	70.6754	80.0862	3.68392
		76.2818	82.3589	83.4418	84.6293	67.2666	78.7957	3.22144		91.8647	146.692	95.4998	99.8713	121.367	101.072	109.394	8.55328		66.5092	83.5945	91.9135	88.4908	68.4858	79.7988	5.20252		80.4321	88.553	76.8851	85.4633	71.8844	80.6436	2.97222		100.027	101.81	97.9238	108.615	102.094	2.31416		75.8506	74.2365	74.9607	100.771	88.88	72.5035	81.2004	4.59591
		76.7008	80.9605	83.6652	87.0199	75.1823	80.7057	2.1822		86.8176	144.798	91.6397	92.5784	110.116	108.421	105.728	8.72149		62.8953	73.9631	100.806	76.0138	70.2976	76.7951	6.40535		72.8379	82.89	67.8824	75.5571	77.7048	75.3744	2.49513		98.0622	99.6151	95.8193	105.198	99.6737	1.99952		79.2619	73.6313	78.9738	100.699	88.8167	78.9667	83.3916	4.00167
		76.9204	81.722	78.9577	87.3461	66.2542	78.2401	3.47103		86.4008	144.762	97.77	107.187	115.566	96.5046	108.032	8.39172		64.7642	80.0461	93.8644	74.7776	77.4675	78.1839	4.69868		85.4393	91.1397	81.7198	82.0562	75.2676	83.1245	2.59274		96.8991	104.603	95.2235	100.138	99.216	2.06524		75.048	72.2942	81.236	99.1478	87.4483	75.1123	81.7144	4.13843
		72.2946	75.2407	78.2285	82.7187	70.0062	75.6977	2.23475		96.6504	147.011	98.3081	106.277	114.754	97.3085	110.052	7.921		67.0453	65.9908	96.2309	73.2726	73.0125	75.1104	5.48666		79.2536	90.0693	72.2285	86.8516	81.587	81.998	3.09716		96.5015	96.3352	96.3513	102.495	97.9208	1.52524		77.0546	74.6145	75.1685	99.537	87.7917	71.1228	80.8815	4.38775
		74.7885	81.0672	83.2369	80.8168	66.0804	77.198	3.11401		88.6383	146.798	93.2782	100.697	112.546	98.9591	106.819	8.64915		66.168	78.2489	98.7495	71.1081	73.4098	77.5369	5.64842		86.4914	86.9572	71.5271	78.0064	75.4062	79.6777	3.05686		98.4667	96.6518	97.9685	111.301	101.097	3.42273		77.6566	72.4004	77.927	89.6674	79.0867	72.5123	78.2084	2.57322
		77.0196	77.172	76.8901	78.8943	67.8194	75.5591	1.96891		82.846	146.093	88.419	101.078	115.167	90.2997	103.984	9.63154		68.8237	70.2304	94.9755	72.3957	67.4526	74.7756	5.11572		76.0112	88.7488	72.309	80.9528	77.439	79.0921	2.78343		99.6664	102.526	97.3089	106.794	101.574	2.04097		78.4592	71.676	76.0037	96.4871	85.1017	74.4842	80.3687	3.71974
		76.1744	77.8254	79.5363	77.0342	66.6929	75.4526	2.259		85.5809	146.02	89.5569	97.0327	116.664	108.56	107.236	9.09298		68.1485	73.5023	98.7762	73.9911	68.21	76.5256	5.70077		72.5619	85.7294	76.6953	80.4193	78.85	78.8512	2.16763		95.7748	97.7956	96.7343	97.3289	96.9084	0.435819		77.4559	75.8678	78.2678	92.8685	81.91	73.2211	79.9318	2.83855
		73.4475	76.4364	75.3898	75.2334	73.1565	74.7327	0.621334		87.7456	142.713	91.501	102.562	113.249	100.727	106.416	8.12906		68.6528	78.2949	98.5308	76.5809	67.9493	78.0017	5.53172		77.9256	92.6881	78.0176	86.9365	79.9711	83.1078	2.90729		97.8337	96.243	98.9516	117.421	102.612	4.96728		77.6566	71.6164	79.6367	101.487	89.5117	73.4123	82.2201	4.62567
		75.333	79.8552	82.974	73.4891	66.5903	75.6483	2.81223		88.5065	144.03	90.0668	101.388	114.338	101.867	106.699	8.38863		69.4162	80.2765	95.9329	79.724	66.864	78.4427	5.13058		79.5985	87.9083	71.8835	78.4975	70.8101	77.7396	3.08012		97.5366	98.5163	94.517	109.27	99.96	3.21793		79.6632	73.6816	79.412	95.5102	84.24	75.7474	81.3757	3.19194
		79.5824	77.7376	80.9858	71.7988	68.9722	75.8154	2.31928		90.4	146.855	95.7266	106.757	114.787	102.32	109.474	8.24		69.2016	76.4516	103.075	81.9504	67.7414	79.684	6.38453		79.9147	82.4448	75.5858	80.6557	72.7523	78.2707	1.7815		103.254	100.166	100.522	105.112	102.263	1.17358		75.2486	74.6778	82.2715	97.6965	86.1683	72.0754	81.3564	3.91168
		75.435	75.6828	80.8685	70.1599	69.4676	74.3228	2.08369		87.0968	143.397	96.1465	108.665	116	103.32	109.104	7.97794		70.6744	80.553	87.3718	83.3988	70.3923	78.4781	3.41974		83.4215	89.2903	78.2763	84.3599	75.0324	82.0761	2.48116		98.5329	94.9528	95.5852	100.867	97.4844	1.37098		77.8572	74.3929	75.5562	92.1674	81.2917	75.2877	79.4255	2.74298
		72.5826	81.4975	82.4313	68.5702	67.6137	74.5391	3.14741		87.5058	146.126	101.248	102.212	111.177	115.481	110.625	8.11875		68.4305	77.8341	95.7379	81.2442	69.3899	78.5273	4.94724		81.7543	87.6563	74.8557	74.3568	78.8595	79.4965	2.44989		98.1239	96.1414	97.0875	114.523	101.469	4.37008		78.8606	71.3352	75.4719	90.3061	79.65	77.9825	78.9344	2.58506
	Figure 9f
			Replicate-2	Replicate-3	Replicate-4	Replicate-5	Replicate-6	Mean	SEM
	WT + Veh	75.3014	80.3967	79.1849	82.5411	68.3066		77.1462	2.5037
	WT + Aβ	90.0192	144.099	91.0637	98.5549	107.524	99.0461	105.051	8.22748
	WT + MTEP	65.9421	74.5773	94.0643	78.0705	69.4849		76.4278	4.87505
	WT + MTEP + Aβ	76.8346	87.3739	71.7554	77.4385	75.1988		77.7202	2.60761
	CA1-Efr3a cKO + Aβ	98.1034	96.2966	95.4147	100.396			97.5526	1.10056
	CA3-Efr3a cKO + Aβ	76.76	71.4065	77.7734	96.7398	85.3245	73.1369	80.1902	3.85036
[truncated: 23 more columns]

## Sheet: Figure 10
	Figure 10b
		Replicate-1	Replicate-2	Replicate-3	Replicate-4	Replicate-5	Replicate-6	Mean	SEM		Replicate-1	Replicate-2	Replicate-3	Replicate-4	Replicate-5	Replicate-6	Replicate-7	Mean	SEM		Replicate-1	Replicate-2	Replicate-3	Replicate-4	Replicate-5	Replicate-6	Mean	SEM		Replicate-1	Replicate-2	Replicate-3	Replicate-4	Replicate-5	Replicate-6	Mean	SEM
	WT	95.1848	114.494	102.152	90.5579	98.4032	93.0813	98.9789	3.51766	APP/PS1	81.8519	101.579	110.644	114.984	102.879	86.8843	95.1467	99.1385	4.54692	APP/PS1 CA3-Efr3a cKO	93.9862	82.8084	81.0843	94.2072	95.2814	89.8885	89.5427	2.5262	APP/PS1 CA1-Efr3a cKO	84.3957	94.7519	100.847	105.335	89.3996	99.7089	95.7396	3.18204
		91.9778	95.6943	108.877	96.3191	91.6687	97.3028	96.9733	2.56231		93.8292	88.7904	102.863	106.663	103.685	82.8629	95.118	96.2588	3.27124		94.2079	83.3266	98.5676	97.3581	97.7753	90.3682	93.6006	2.39854		98.0804	105.088	103.119	109.581	87.1971	99.8825	100.491	3.12823
		95.0346	98.3606	103.15	97.5242	103.545	98.1859	99.3001	1.37011		91.1834	94.4868	109.132	106.537	104.702	90.3384	97.9864	99.1952	2.88358		89.8728	89.2318	92.0865	103.767	102.848	95.8345	95.6068	2.61404		99.7991	104.225	112.341	102.79	96.8405	89.8879	100.981	3.07927
		87.2472	97.7245	104.274	103.013	107.08	102.208	100.258	2.88532		100.122	96.2987	93.0267	106.746	107.597	92.644	101.304	99.6769	2.29202		110.082	82.6095	86.0155	97.9386	98.2348	89.7044	94.0976	4.09872		97.6445	99.8981	98.5453	105.021	99.7258	100.9	100.289	1.05311
		97.7578	97.077	102.881	101.716	113.479	101.257	102.361	2.41263		107.436	106.53	100.91	101.246	100.963	94.5132	110.21	103.115	1.99789		89.6993	100.051	92.5322	108.251	106.397	105.85	100.463	3.18223		94.9691	107.983	109.574	94.3442	100.502	105.523	102.149	2.68152
		95.8929	94.1595	97.8801	102.189	99.9441	101.604	98.6115	1.3073		93.3227	105.838	96.7312	106.324	105.797	104.179	96.7958	101.284	2.06527		104.742	102.803	105.235	88.9412	91.1134	108.397	100.205	3.31299		91.2241	100.511	101.257	104.386	97.8082	91.9259	97.8521	2.16344
		101.413	107.065	98.3484	98.4192	113.764	98.8417	102.975	2.54835		107.162	106.716	96.5242	95.3769	95.8184	98.805	96.8502	99.6076	1.93719		94.2354	89.3796	100.359	109.575	107.445	95.9713	99.4944	3.20401		93.4467	105.019	112.462	103.771	101.606	96.5968	102.15	2.73305
		112.209	83.8423	93.3771	102.522	103.922	101.848	99.62	3.99284		96.5135	108.434	95.1319	102.104	106.861	99.717	103.418	101.74	1.88387		97.5928	100.891	78.3126	97.0691	97.5466	106.627	96.3397	3.89472		98.9552	111.569	95.0434	105.554	102.38	96.6293	101.688	2.5184
		106.497	98.3099	88.8222	94.8517	117.032	96.2276	100.29	4.08383		111.928	101.782	101.579	96.4463	98.1291	104	92.6853	100.936	2.32713		100.638	102.498	99.8492	100.688	100.411	108.115	102.033	1.26968		99.7156	93.5346	104.192	90.0365	102.369	105.107	99.1592	2.49118
		115.693	110.577	99.1761	102.107	108.156	101.544	106.209	2.58752		115.458	88.9934	99.3289	94.1306	107.244	102.719	87.4085	99.3261	3.8117		101.881	94.6588	103.94	78.4066	82.7753	100.858	93.7534	4.38623		108.457	109.417	98.2	100.435	106.108	104.571	104.531	1.81331
		95.4033	115.034	102.364	92.7142	101.128	94.6613	100.217	3.34316		82.0907	94.6898	99.7646	97.6248	99.4752	99.4528	108.959	97.4367	3.04525		102.227	92.8139	114.481	105.269	104.036	99.1503	102.996	2.9281		94.0943	95.5135	103.894	99.9385	101.604	98.6872	98.9553	1.50469
		92.1962	96.2335	109.089	98.4754	98.8044	98.8829	98.947	2.28072		94.068	96.5016	90.8965	95.4446	99.9163	101.543	96.77	96.4486	1.34155		110.113	104.954	103.561	120.524	116.111	97.5507	108.803	3.47094		104.182	94.05	100.662	95.9635	107.321	105.26	101.24	2.17309
		95.2531	98.8998	103.363	99.6805	100.888	99.7659	99.6417	1.08366		91.4222	106.733	104.649	97.4793	97.3943	107.996	100.784	100.923	2.24809		97.9038	107.889	92.4745	93.046	94.3624	100.267	97.657	2.38421		108.93	93.6442	102.734	91.6404	95.4749	100.174	98.7663	2.6387
		87.4657	98.2638	104.486	105.169	90.2116	103.788	98.2306	3.15354		100.361	106.041	101.863	97.1223	95.5036	101.628	93.6233	99.4489	1.61675		97.945	110.128	105.882	92.0921	93.6073	102.34	100.332	2.8845		107.108	94.0461	96.6151	97.0423	99.9462	100.617	99.2291	1.85291
		97.9763	97.6162	103.093	103.872	101.876	102.838	101.212	1.11206		107.674	106.919	100.624	105.975	98.8723	111.291	103.266	104.946	1.62596		98.3076	113.772	97.1707	93.2941	94.5587	105.713	100.469	3.19596		101.049	100.402	88.8887	100.827	100.722	100.703	98.7654	1.9772
		96.1114	94.6987	98.0927	104.345	85.5988	103.184	97.005	2.76557		93.5615	108.637	99.5125	92.1884	96.7135	100.59	103.2	99.2004	2.15042		97.6203	112.102	113.2	107.419	105.739	104.167	106.708	2.32182		105.836	91.2231	92.5132	87.2211	98.0287	99.8734	95.7826	2.75458
		101.632	107.604	98.561	100.576	100.854	100.422	101.608	1.26856		107.401	101.985	100.073	84.8975	97.1972	102.775	106.079	100.058	2.84223		99.9519	102.224	103.022	118.471	114.486	95.0237	105.53	3.68049		105.731	100.173	100.326	101.671	101.826	98.2423	101.328	1.02651
		112.427	84.3815	93.5896	104.678	89.0958	103.428	97.9333	4.34503		96.7523	89.1964	97.2755	91.4843	102.61	109.348	99.9546	98.0888	2.56275		106.165	119.533	112.189	93.9693	95.0931	111.046	106.332	4.12292		97.7527	108.352	93.1057	103.052	102.6	107.416	102.046	2.36841
		106.716	98.8491	89.0347	97.008	89.4232	97.8076	96.4731	2.69353		112.167	94.8927	107.417	102.155	90.2879	99.7446	109.744	102.344	3.02629		106.894	109.277	109.43	87.6829	90.1174	101.552	100.826	3.95903		108.022	86.9269	94.4396	99.1192	102.59	97.349	98.0743	2.93502
		115.912	111.116	99.3886	104.264	88.4611	103.124	103.711	3.89692		115.696	96.7046	92.9699	105.795	90.905	108.971	101.366	101.773	3.39226		107.447	100.777	113.053	116.811	113.172	93.6841	107.491	3.58596		101.34	105.662	91.9076	102.423	106.328	101.463	101.521	2.10966
		207.381	197.451	159.66	224.142	187.771	148.632	187.506	11.7229		179.929	171.264	176.739	178.567	149.785	165.56	169.756	170.229	3.92499		180.927	179.683	221.726	194.464	174.634	179.563	188.499	7.18039		164.297	231.538	187.277	157.358	145.772	144.039	171.714	13.5661
		171.972	192.001	145.832	215.553	162.557	142.338	171.709	11.4748		168.8	162.871	155.563	153.649	141.573	161.342	172.213	159.43	3.88516		157.401	162.355	201.651	172.435	157.198	163.523	169.094	6.89394		159.969	199.332	177.271	131.464	125.458	145.28	156.462	11.5389
		164.693	180.784	137.844	211.903	163.564	139.664	166.409	11.2823		165.364	163.964	144.791	139.927	144.366	157.656	164.362	154.347	4.15181		150.805	159.843	190.814	159.756	147.163	161.198	161.597	6.285		152.867	184.851	158.935	117.742	117.714	149.552	146.943	10.5353
		168.521	165.982	141.598	213.346	160.663	140.721	165.138	10.8113		167.421	159.118	139.225	127.451	129.449	153.17	162.918	148.393	6.1574		140.109	152.018	189.811	156.707	144.75	153.954	156.225	7.17051		141.776	173.803	158.751	112.416	103.078	149.882	139.951	11.1342
		154.929	168.596	129.851	212.819	162.785	140.335	161.553	11.8018		165.762	159.71	127.479	122.233	132.628	156.889	151.886	145.227	6.57236		144.152	148.654	180.27	154.836	143.269	150.84	153.67	5.60027		139.816	168.113	143.151	107.184	104.627	150.991	135.647	10.2234
		156.872	178.674	128.668	216.302	157.342	142.887	163.458	12.5675		156.674	156.098	124.629	127.17	128.471	149.648	147.484	141.453	5.35693		138.603	142.504	185.098	151.47	140.605	145.148	150.571	7.14129		137.613	170.792	141.521	103.669	97.7192	147.618	133.155	11.3148
		164.838	179.298	126.892	221.922	163.976	147.005	167.322	13.152		154.931	159.393	113.467	115.473	128.519	144.734	148.277	137.828	7.06139		137.398	141.861	172.664	145.768	136.092	144.552	146.389	5.48178		133.001	165.254	148.115	100.876	98.4821	144.94	131.778	10.9937
		165.048	181.322	123.938	216.961	161.637	143.37	165.379	13.0776		156.293	146.161	117.916	115.238	126.218	145.442	139.21	135.211	5.90392		144.355	134.984	172.403	151.435	140.577	138.186	146.99	5.58362		133.969	166.118	138.759	102.824	92.4797	149.415	130.594	11.4282
		152.264	176.274	121.116	225.432	163.655	149.577	164.72	14.267		153.258	140.956	113.934	104.212	122.574	146.943	148.049	132.847	7.22984		142.376	139.138	183.48	146.545	136.707	142.031	148.38	7.14945		128.251	171.689	143.783	107.618	92.1709	145.364	131.479	11.6703
		162.904	183.588	119.102	224.745	162.371	149.074	166.964	14.4492		155.559	139.678	115.234	112.759	125.963	142.369	137.86	132.775	5.85416		138.99	139.673	177.951	147.999	137.858	142.527	147.5	6.2686		125.706	160.118	136.491	112.781	95.9827	146.973	129.675	9.50223
		161.98	185.89	122.322	222.31	165.744	147.29	167.589	13.9348		157.751	135.812	114.291	105.464	122.578	143.031	142.674	131.657	6.93336		137.052	137.363	178.333	141.444	132.669	140.388	144.541	6.8733		126.182	168.12	131.776	114.142	91.3775	150.269	130.311	10.9914
		159.402	195.576	127.997	221.117	158.854	146.415	168.227	13.9107		151.62	136.228	112.11	110.013	119.544	144.864	145.533	131.416	6.51598		135.294	136.642	178.291	152.414	141.352	139.721	147.286	6.67611		124.97	161.799	134.172	116.019	92.3865	152.65	130.333	10.29
		165.85	198.424	124.572	215.636	159.188	142.399	167.678	13.9258		157.242	138.029	111.672	108.523	121.086	146.855	138.903	131.758	6.94355		135.987	127.348	174.541	158.788	146.397	131.118	145.696	7.41025		122.652	162.396	138.362	117.43	83.5018	146.53	128.479	11.1847
		163.669	199.263	124.238	225.973	164.744	149.974	171.31	14.767		147.434	139.182	109.546	104.656	122.66	144.616	144.298	130.342	6.76136		135.277	129.302	173.57	149.588	139.115	132.927	143.297	6.68635		121.993	164.9	137.211	114.367	98.4821	147.374	130.721	9.78197
		163.435	203.836	129.181	222.102	167.004	147.137	172.116	14.2286		151.046	136.13	109.998	108.96	122.551	144.101	137.262	130.007	6.23033		146.046	135.802	172.157	142.333	133.373	138.943	144.776	5.77901		117.08	160.547	136.929	112.322	92.4797	145.479	127.473	10.1153
		169.475	208.789	121.575	224.364	167.716	148.794	173.452	15.4798		151.72	131.408	107.379	104.486	124.132	149.027	145.344	130.499	7.34616		141.019	124.637	171.442	152.164	141.154	128.608	143.171	6.9388		118.454	163.678	134.661	110.189	92.1709	146.159	127.552	10.5482
		163.429	211.506	117.207	220.125	163.229	145.688	170.197	16.0232		150.841	136.591	107.689	107.623	115.221	144.872	141.596	129.205	6.97944		155.285	131.273	174.482	148.057	137.904	134.751	146.959	6.59574		122.26	161.238	129.124	115.822	95.9827	144.94	128.228	9.30774
		168.504	200.575	126.478	224.593	165.696	148.962	172.468	14.4177		149.74	136.288	112.153	101.151	123.288	147.899	144.653	130.739	7.16527		158.403	128.252	173.452	139.793	131.362	131.955	143.87	7.40555		116.779	157.517	127.26	112.589	91.3775	149.415	125.823	10.0109
		160.96	203.633	121.619	221.082	165.659	146.39	169.891	14.988		148.313	135.751	111.849	99.2909	123.667	139.924	142.47	128.752	6.76855		156.298	124.798	168.023	150.457	139.803	128.757	144.689	6.79669		116.543	166.012	123.609	120.77	92.3865	142.19	126.919	10.1823
		169.747	199.453	122.426	215.164	166.496	142.053	169.223	14.0952		149.611	131.768	111.624	104.228	113.405	141.736	141.46	127.69	6.72011		164.357	130.145	179.665	144.681	135.231	133.707	147.965	8.09807		117.274	163.581	136.276	114.275	83.5018	137.703	125.435	11.0645
		171.465	192.177	120.016	225.661	158.321	149.745	169.564	14.8729		143.536	133.926	111.441	94.9036	117.927	146.193	140.016	126.849	7.25987		158.231	130.938	175.068	146.776	136.889	134.441	147.057	6.90877		115.578	158.362	124.519	118.91	98.4821	140.729	126.097	8.5294
		167.07	189.919	117.968	222.352	159.318	147.32	167.324	14.6502		149.886	129.386	104.887	98.8281	117.44	146.18	141.632	126.891	7.69256		159.917	121.316	174.216	142.892	133.815	125.534	142.948	8.40674		117.444	159.983	123.383	116.86	92.4797	140.496	125.108	9.39404
		175.299	186.325	117.24	227.111	156.231	150.808	168.835	15.1544		146.48	130.953	109.844	104.785	124.621	139.472	144.857	128.716	6.25335		152.907	125.082	180.737	147.435	137.411	129.02	145.432	8.2748		116.209	165.642	127.971	112.774	92.1709	142.659	126.237	10.4367
		170.702	184.298	120.789	219.056	158.61	144.905	166.393	13.8017		150.222	127.87	112.732	104.03	122.336	141.291	136.749	127.89	6.14642		154.374	131.155	171.329	143.342	134.171	134.641	144.835	6.32437		113.248	156.425	127.615	115.442	95.9827	139.307	124.67	8.69841
		175.079	190.211	114.661	227.541	162.956	151.123	170.262	15.5062		152.689	130.943	111.476	95.3995	119.571	142.851	143.786	128.102	7.70707		150.886	150.647	171.954	145.066	135.536	152.685	151.129	4.88643		117.179	155.79	115.81	114.82	91.3775	144.544	123.254	9.47181
		172.391	181.628	111.596	218.05	157.34	144.168	164.196	14.704		147.826	132.441	111.37	97.6204	123.153	144.419	139.395	128.032	6.96113		152.286	151.957	176.256	139.598	131.208	153.898	150.867	6.24634		116.001	155.688	127.501	114.197	92.3865	139.374	124.191	8.96663
		175.35	176.786	114.919	218.404	154.948	144.427	164.139	14.2898		147.975	130.587	112.499	101.596	118.789	139.841	137.245	126.933	6.25959		151.656	153.824	174.21	141.829	132.974	155.626	151.686	5.7001		118.427	158.747	119.46	111.3	83.5018	140.538	121.996	10.5036
		180.685	178.41	113.207	217.051	158.218	143.436	165.168	14.5241		147.519	125.385	108.501	104.927	117.643	144.637	138.488	126.729	6.51586		150.913	154.166	174.713	145.81	136.125	155.942	152.945	5.23531		120.852	161.878	112.817	108.04	98.4821	140.926	123.832	9.59502
		176.084	173.81	116.544	210.425	157.597	138.581	162.174	13.3126		153.846	125.316	99.8598	108.912	118.909	143.547	142.342	127.533	7.49596		151.23	151.223	173.001	151.328	140.493	153.219	153.415	4.33805		119.619	168.216	130.578	109.196	92.4797	135.095	125.864	10.5395
		178.393	179.121	118.924	210.002	149.645	138.271	162.393	13.4616		146.917	127.384	106.574	105.345	120.733	141.375	138.491	126.688	6.28738		153.356	152.383	173.094	140.225	131.704	154.292	150.842	5.7582		116.523	159.44	110.353	107.282	92.1709	131.143	119.485	9.52088
		170.342	170.193	110.743	218.432	155.993	144.448	161.692	14.4824		149.658	125.681	108.644	108.273	121.975	139.145	140.319	127.671	6.07442		144.659	160.311	170.307	150.732	140.021	161.631	154.61	4.67297		113.634	156.451	120.798	108.913	95.9827	144.239	123.336	9.29211
		180.665	177.892	134.356	215.012	157.259	141.941	167.854	12.1031		149.504	117.225	115.206	95.7256	122.139	142.893	139.449	126.02	7.1442		149.051	153.99	179.075	145.995	136.271	155.779	153.36	5.86608		116.998	153.443	125.311	101.692	91.3775	149.21	123.005	10.1802
		180.791	180.927	128.03	217.412	153.717	143.701	167.43	13.1179		152.794	122.107	109.979	89.0689	127.499	138.419	136.718	125.226	7.89941		149.738	155.584	172.696	143.788	134.524	157.256	152.264	5.31135		116.924	154.745	115.704	99.1071	92.3865	142.362	120.205	9.88929
		184.339	188.961	129.642	216.607	154.632	143.111	169.549	13.3219		150.175	123.146	114.86	96.9262	126.053	141.656	137.84	127.237	6.79031		153.659	156.126	174.098	144.576	135.149	157.757	153.561	5.3719		116.523	156.069	120.982	107.981	83.5018	150.55	122.601	11.0805
		186.166	190.216	128.277	217.121	152.465	143.487	169.622	13.7123		152.674	122.125	108.37	99.3857	124.839	139.224	134.848	125.924	6.90094		154.281	156.742	177.992	151.791	140.859	158.327	156.665	4.95604		113.634	153.365	118.565	125.267	98.4821	141.908	125.203	8.09124
		182.848	192.202	126.407	215.462	154.419	142.272	168.935	13.6992		155.226	122.588	103.721	95.8529	120.043	141.899	131.902	124.462	7.83391		147.647	160.319	174.503	147.205	137.229	161.638	154.757	5.42533		116.998	154.367	113.692	116.833	92.4797	150.928	124.216	9.74196
		182.527	190.742	129.146	210.516	157.427	138.647	168.167	12.934		154.442	120.76	105.84	94.9791	121.091	139.857	139.81	125.254	7.88019		154.071	153.684	178.652	140.673	132.059	155.496	152.439	6.46653		116.924	155.799	110.46	118.383	92.1709	143.6	122.889	9.42689
		186.624	189.506	125.416	215.282	157.279	142.14	169.374	13.7		153.258	118.886	113.55	89.8694	118.514	143.216	138.871	125.166	8.11711		155.183	156.622	168.496	146.61	136.758	158.216	153.648	4.42462		116.523	151.531	114.063	116.437	95.9827	153.716	124.709	9.37163
		186.579	179.1	126.843	215.83	158.056	142.541	168.158	13.1616		160.035	122.729	107.516	95.4843	116.225	141.736	145.38	127.015	8.66501		149.3	156.463	177.221	150.119	139.535	158.069	155.118	5.16633		113.634	153.485	108.053	113.24	91.3775	141.926	120.286	9.39809
		178.555	185.438	123.77	212.091	153.99	139.801	165.608	13.2576		146.065	121.391	109.312	96.9135	118.692	144.172	134.963	124.501	6.89484		157.707	158.541	178.437	140.778	132.142	159.992	154.6	6.6278		116.998	152.637	110.424	128.271	92.3865	142.835	123.925	8.9922
		187.383	193.488	123.004	211.369	152.454	139.273	167.829	14.1393		154.014	119.249	112.207	94.2419	118.024	142.642	133.438	124.831	7.58369		149.597	156.02	172.031	150.158	139.566	157.659	154.172	4.41549		116.924	147.508	110.153	142.24	83.5018	142.362	123.782	10.172
		193.723	192.533	124.04	211.265	152.479	139.196	168.873	14.2991		150.33	114.282	112.033	91.4121	117.439	141.417	131.489	122.629	7.53127		147.367	153.867	185.285	139.338	131.002	155.666	152.087	7.63217		116.523	151.95	118.458	147.564	98.4821	150.55	130.588	9.16288
		184.89	187.993	124.176	211.579	151.225	139.427	166.548	13.6503		147.318	118.567	112.632	88.2424	119.386	142.57	133.781	123.214	7.61977		147.481	154.681	177.47	152.811	141.666	156.419	155.088	4.98697		113.634	152.346	114.206	156.593	92.4797	141.908	128.528	10.4249
		185.086	189.331	122.824	205.361	149.094	134.87	164.428	13.6163		153.045	114.079	115.609	94.9113	121.5	142.57	132.928	124.949	7.3729		156.156	155.344	174.804	153.72	142.386	157.033	156.574	4.25706		116.998	150.53	109.535	162.892	92.1709	150.928	130.509	11.4872
		182.373	190.126	119.746	205.45	152.379	134.935	164.168	13.7553		147.823	116.106	107.703	87.4275	118.183	137.677	133.431	121.193	7.69617		154.378	142.784	176.189	142.325	133.366	145.406	149.075	6.07912		116.924	149.003	110.262	169.487	95.9827	143.6	130.877	11.2818
		184.497	189.46	122.841	203.221	150.185	133.302	163.918	13.4584		153.68	108.256	113.492	98.3901	117.249	140.474	130.656	123.171	7.32176		150.247	151.2	174.929	133.156	126.109	153.197	148.14	6.99262		116.523	152.211	107.713	171.874	91.3775	153.716	132.236	12.8443
		185.385	195.326	120.413	195.308	151.463	127.504	162.567	13.899		148.598	112.947	109.181	97.611	120.94	141.878	130.65	123.115	6.91951		152.469	155.962	182.817	145.896	136.193	157.605	155.157	6.38844		113.634	158.363	100.535	175.594	92.3865	141.926	130.406	13.6324
		187.189	186.028	118.242	198.353	148.603	129.735	161.358	13.743		144.994	107.495	111.045	97.0479	121.497	143.56	131.638	122.468	6.96622		154.234	156.488	173.752	146.681	136.814	158.092	154.343	5.03759		116.998	146.548	103.659	177.966	83.5018	142.835	128.585	13.8471
		183.741	187.781	126.597	202.407	149.081	132.705	163.719	12.9496		150.584	107.513	104.818	89.1438	125.686	138.939	133.008	121.385	8.19517		153.399	155.731	175.31	152.306	141.267	157.391	155.901	4.51784		116.924	153.456	104.147	179.456	98.4821	141.81	132.379	12.825
		183.874	190.06	125.268	197.702	150.774	129.258	162.822	13.0175		157.014	112.75	109.504	89.7708	122.776	141.048	127.546	122.916	8.30197		151.61	152.837	177.248	147.591	137.534	154.712	153.589	5.35174		116.523	148.964	108.236	179.56	92.4797	145.172	131.822	13.0245
		190.102	186.894	111.913	199.045	149.019	130.242	161.202	14.6785		154.706	110.064	113.086	85.4275	116.306	137.153	127.581	120.618	8.32227		149.991	154.594	183.574	149.742	139.237	156.338	155.579	6.1037		113.634	153.659	108.79	174.952	92.1709	133.21	129.403	12.5662
		188.931	189.541	116.626	201.252	149.523	131.859	162.956	14.3084		154.637	117.229	116.838	92.1119	119.147	137.979	134.234	124.597	7.51797		148.71	157.136	168.122	149.835	139.31	158.691	153.634	4.04798		116.998	153.166	96.3763	178.892	95.9827	134.729	129.357	13.421
		186.286	195.869	113.839	201.956	152.333	132.375	163.776	14.838		151.154	113.494	120.028	92.8286	125.142	136.109	128.49	123.892	6.90611		154.279	157.144	170.424	154.615	143.094	158.699	156.376	3.59283		116.924	151.953	100.355	174.269	91.3775	134.805	128.281	12.8951
		191.008	190.113	114.844	202.332	147.53	132.65	163.08	14.7715		150.667	114.852	112.938	88.33	122.313	139.203	128.348	122.379	7.59701		153.089	142.611	176.48	152.835	141.685	145.247	151.991	5.29558		116.523	147.991	98.1026	172.853	92.3865	141.875	128.289	12.7768
		190.003	187.528	113.958	206.345	157.597	135.591	165.17	14.5681		155.924	117.476	113.725	88.3763	117.628	142.117	129.947	123.599	8.22221		152.032	148.633	173.129	149.24	138.84	150.821	152.116	4.6183		113.634	144.524	100.797	169.457	83.5018	145.508	126.237	13.1733
		190.422	187.256	114.058	204.347	150.477	134.127	163.448	14.6452		154.238	120.38	114.625	78.935	127.441	135.082	128.974	122.811	8.72284		152.908	152.398	173.426	148.594	138.329	154.306	153.327	4.66657		116.998	148.272	99.7623	170.598	98.4821	145.68	129.965	11.9787
		184.337	191.682	112.031	202.765	149.651	132.968	162.239	14.7577		150.193	122.239	117.609	85.5972	122.508	133.828	131.927	123.414	7.50247		155.286	152.591	168.656	155.819	144.047	154.485	155.148	3.23083		116.924	147.669	107.716	171.507	92.4797	135.796	128.682	11.7382
		183.168	194.948	113.13	202.402	149.256	132.702	162.601	14.8018		158.025	124.148	117.801	88.4529	121.959	136.562	134.227	125.882	8.02007		151.161	145.647	172.202	148.465	138.226	148.056	150.626	4.67497		116.523	149.928	99.8921	172.369	92.1709	140.013	128.483	12.6463
		192.98	190.188	117.587	201.595	149.075	132.111	163.923	14.5291		149.428	126.9	121.969	87.6573	129.432	137.95	128.893	126.033	7.23589		155.031	149.374	167.7	149.874	139.341	151.507	152.138	3.77474		113.634	145.795	92.8272	167.919	95.9827	146.423	127.097	12.5344
		188.32	190.074	112.018	200.856	146.677	131.569	161.586	14.887		150.161	130.655	114.448	88.0452	128.688	136.168	132.192	125.765	7.44504		159.959	145.214	169.154	143.372	134.195	147.655	149.925	5.12562		116.998	143.312	96.0395	164.38	91.3775	134.91	124.503	11.5701
	Figure 10c
		Replicate-1	Replicate-2	Replicate-3	Replicate-4	Replicate-5	Replicate-6	Replicate-7	Mean	SEM
	WT	188.556	190.409	114.001	202.29	150.114	132.619		162.998	14.6492
	APP/PS1	153.11	129.265	114.913	102.231	123.152	143.294	139.545	129.358	7.0186
	APP/PS1 CA3-Efr3a cKO	153.245	150.534	172.287	150.239	169.63	152.581		158.086	4.11213
	APP/PS1 CA1-Efr3a cKO	121.195	159.343	122.151	132.454	94.8255	144.01		128.996	9.00679
	Figure 10d
	Train days	1	2	3	4	5		Train days	1	2	3	4	5		Train days	1	2	3	4	5		Train days	1	2	3	4	5
WT	Replicate-1	32.25	8.6	8.325	23.9	11.375	APP/PS1	Replicate-1	15	13.775	13.65	16.65	14.875	APP/PS1 CA3-Efr3a cKO	Replicate-1	26.175	20.2	8.125	13.3	11	APP/PS1 CA1-Efr3a cKO	Replicate-1	12	18.9	10.975	14.55	26.35
	Replicate-2	5.525	7.325	11.875	16.15	3.2		Replicate-2	26.925	20.35	39.8	21.15	32.175		Replicate-2	20.975	19.925	4.1	4.875	8.8		Replicate-2	14.4	14.725	22.325	15.75	7.125
	Replicate-3	30.625	17.725	5.425	7.8	12.775		Replicate-3	20.45	34.85	27.225	11.575	14.825		Replicate-3	60	12.625	28.725	7.85	11.525		Replicate-3	32.125	17.775	14.825	20.325	14.6
	Replicate-4	16.625	14.75	15.07	6.075	6.55		Replicate-4	21.325	25.625	30.85	33.575	34.475		Replicate-4	20.025	12.025	4.375	10.9	5.025		Replicate-4	45.5	26.75	36	48.65	18.125
	Replicate-5	24.6	15.2	14.375	20.625	13.625		Replicate-5	41.75	10.975	21	31.95	19.475		Replicate-5	51.225	23.35	16.9	15.8	18.825		Replicate-5	32.2	27.1	19.3	20.1	32.3
	Replicate-6	11.675	13.525	19.15	4.7	10.2		Replicate-6	28.55	35.575	22.325	12.875	24.85		Replicate-6	43	27.925	43.15	11.025	11.325		Replicate-6	38.275	16.175	22.3	25.525	27.925
	Replicate-7	15.35	18.475	16.65	11.225	14.5		Replicate-7	21.025	17.5	9.65	16.875	14.275		Replicate-7	40	23.1	16.15	17.725	12.075		Replicate-7	39	31.325	27.175	32.65	28.975
	Replicate-8	30.5	16.65	25.45	18.325	5.45		Replicate-8	60	42.425	34.15	40.45	38.025		Mean	37.3429	19.8786	17.3607	11.6393	11.225		Replicate-8	37.425	35.5	46.075	24.325	27.35
	Replicate-9	22.35	11	9.575	14.65	5.85		Mean	29.3781	25.1344	24.8312	23.1375	24.1219		SEM	5.41664	2.02823	5.0014	1.55277	1.44952		Replicate-9	43.9	52.45	40	30.95	33.175
	Mean	21.0556	13.6944	13.9883	13.7167	9.28056		SEM	5.20737	4.03844	3.60879	3.80458	3.42355									Mean	32.7583	26.7444	26.5528	25.8694	23.9917
	SEM	3.12184	1.31776	2.02678	2.2372	1.36642																SEM	3.7619	3.77894	3.71908	3.31067	2.76131
	Figure 10e
		Replicate-1	Replicate-2	Replicate-3	Replicate-4	Replicate-5	Replicate-6	Replicate-7	Replicate-8	Replicate-9	Mean	SEM
	WT	25.603	25.236	40.609	31.794	32.739	31.06	45.699	40.504	30.115	33.7066	2.35579
	APP/PS1	23.4	22.455	21.616	35.152	24.764	24.869	7.135	18.234		22.2031	2.75804
	APP/PS1 CA3-Efr3a cKO	25.0785	32.075	28.363	22.455	21.139	32.516	29.381			27.2868	1.70317
	APP/PS1 CA1-Efr3a cKO	26.201	32.319	29.171	24.344	8.324	19.685	12.715	14.911	17.989	20.6288	2.65903
