# Supplementary material for: Amyloid β oligomers suppress excitatory transmitter release via presynaptic depletion of phosphatidylinositol-4,5-bisphosphate
Source: Nat Commun. 2019 Mar 13;10:1193. doi: 10.1038/s41467-019-09114-z (PMC6416269; doi:10.1038/s41467-019-09114-z)
Supplement: Supplementary file 5 — Source data for Supplementary figures 1–15 [file 41467_2019_9114_MOESM5_ESM.xlsx]

## Sheet: sfigure 1
	sfigure 1b left
		Replicate-1	Replicate-2	Replicate-3	Replicate-4	Replicate-5	Replicate-6	Replicate-7	Mean	SEM
	WT	15.2	16.9	14.4	13.6	14.3	14.2	12.4	14.4286	0.524955
	APP/PS1	19.1	13.6	12.3	15.7	12.6	16.5		14.9667	1.07321
	5xFAD	11.9	10.9	10.7	13.4	13.6	14.9	17.03	13.2043	0.858969
	sfigure 1b right
		Replicate-1	Replicate-2	Replicate-3	Replicate-4	Replicate-5	Replicate-6	Replicate-7	Mean	SEM
	WT	3.76	2.23	4.33	4.87	3.62	3.33	2.11	3.46429	0.384608
	APP/PS1	3.19	2.22	3.06	3.61	2.15	4		3.03833	0.301877
	5xFAD	2.57	1.03	1.23	1.03	1.78	2.72	1.34	1.67143	0.269315
	sfigure 1d
		Replicate-1	Replicate-2	Replicate-3	Replicate-4	Replicate-5	Replicate-6	Replicate-7	Mean	SEM		Replicate-1	Replicate-2	Replicate-3	Replicate-4	Replicate-5	Replicate-6	Replicate-7	Replicate-8	Mean	SEM		Replicate-1	Replicate-2	Replicate-3	Replicate-4	Replicate-5	Replicate-6	Mean	SEM
	WT	0	0	0	0	0	0	0	0	0	APP/PS1	0	0	0	0	0	0	0	0	0	0	5XFAD	0	0	0	0	0	0	0	0
		99.444	81.345	128.9	169.96	210.5	127.36	64.996	126.072	19.2129		24.759	161.28	67.984	184	200.49	225.76	116.77	57.261	129.788	26.1932		19.7	18.523	57.46	25.683	49.356	73.258	40.6633	9.26313
		297.41	377.08	343.74	650.24	532.62	661.82	488.52	478.776	55.0691		252.42	255.71	564.07	494.27	532.09	543.41	286.4	514.64	430.376	49.1145		52.871	119.42	167.12	116.6	303.44	382.01	190.244	51.4565
		424.23	347.15	550.3	930.01	920.53	928.58	737.99	691.256	94.8253		462.96	552.43	537.92	650.85	850.31	765.6	655.49	795.05	658.826	48.3662		120.83	60.924	348.31	363.26	533.38	398.38	304.181	72.9463
		729.65	751.78	674	1109.4	1082.1	1086.2	962.12	913.607	71.7645		727.53	680.66	640.08	803.05	1135.1	953.94	839.29	828.65	826.037	56.3801		246.72	159.23	436.03	428.13	586.46	556.56	402.188	68.9937
		812.41	831.63	803.39	1189.8	1194.9	1144.2	1080.1	1008.06	69.5151		942.14	857.42	966.17	829.96	1334.8	1150.3	960.71	875.35	989.606	60.4497		244.29	187.4	525.02	489.99	507.16	679.93	438.965	76.1374
		921.87	903.17	1027.9	1332.6	1309.8	1265.8	1064.2	1117.91	69.0611		1021.3	903.76	1023	898.15	1394.8	1298.2	968.19	984.39	1061.47	64.9769		299.4	401.34	613.64	533.55	667.48	586.58	516.998	57.1039
		1029	871.05	1074.6	1365.8	1283	1186	1218.1	1146.79	63.2944		1088.4	1184.5	1137.5	1017.6	1435	1383	1212.8	982.02	1180.1	57.1803		279.41	314.46	468.95	645.34	626.74	665.25	500.025	70.3665
		913.05	857.78	1203.8	1482.6	1281.1	1390.5	1186.7	1187.93	87.472		1122.1	1234.2	1221.6	1048.2	1605.8	1489.1	1241.7	1089.8	1256.56	69.087		314.25	362.09	629.42	893.74	706.34	623.65	588.248	88.7772
		901.93	1171	1227	1450	1446.5	1302	1319.5	1259.7	71.2825		1240.9	1219.9	1105.3	1049.4	1578.9	1483.5	1477.5	1051.5	1275.86	74.483		253.07	390.63	762.54	919.52	642.52	554.22	587.083	99.2658
		1220	1229	1302.9	1706.8	1430.7	1276.2	1346.7	1358.9	64.0835		1246.1	1260.8	1205.1	1046	1583.9	1646	1451.4	1089.4	1316.09	78.3175		385.27	495.72	882.59	995.49	640.82	650.21	675.017	93.7506
	sfigure 1f left
		Replicate-1	Replicate-2	Replicate-3	Replicate-4	Replicate-5	Replicate-6	Replicate-7	Mean	SEM
	Ctrl	14.4	15.4	13.43	14.1	15.9	13.34	15.9	14.64	0.4156
	M146V	14.1	13.9	17.4	10.2	12.5	12.6	11.5	13.17	0.8684
	sfigure 1f right
		Replicate-1	Replicate-2	Replicate-3	Replicate-4	Replicate-5	Replicate-6	Replicate-7	Mean	SEM
	Ctrl	5.45	4.05	3.08	5	3.41	3.45	3.4	3.977	0.3436
	M146V	3.87	5.07	4.3	1.8	3.02	3.18	2.44	3.383	0.4224
	sfigure 1h
		Replicate-1	Replicate-2	Replicate-3	Replicate-4	Replicate-5	Replicate-6	Replicate-7	Replicate-8	Mean	SEM		Replicate-1	Replicate-2	Replicate-3	Replicate-4	Replicate-5	Replicate-6	Replicate-7	Mean	SEM
	Ctrl	0	0	0	0	0	0	0	0	0	0	M146V	0	0	0	0	0	0	0	0	0
		6.3257	55.62	60.676	23.507	117.41	51.204	212.35	64.763	73.982	22.8641		63.653	45.99	63.754	93.593	50.429	33.002	42.758	56.1684	7.02262
		250.99	568.65	562.23	484.55	778.38	240.91	390.36	581.37	482.18	64.3032		596.65	437.63	272.55	109.82	207.03	262.84	253.85	305.767	56.9697
		483.6	827.57	737.47	828.62	1043.5	339.73	477.92	927.34	708.219	87.5561		680.6	794.98	344.93	294.13	314.23	398.23	479.59	472.384	68.618
		587.42	948.39	929.72	831.36	1130.5	575.55	789.04	1108.3	862.535	74.2237		707.56	997.19	448.09	437.97	568.7	509.97	666.09	619.367	69.1446
		662.4	1113	999.08	1170.5	1144.2	791.2	896.25	1177.1	994.216	68.4087		1032.7	1211.2	575.21	520.96	567.15	594.09	695.63	742.42	95.299
		709.91	1209.2	1098.6	1110.8	1189.2	891.87	854.95	1241.7	1038.28	68.8088		914.23	1119.5	822.93	597.95	700.93	657.02	804.89	802.493	62.3694
		847.6	1305	1175.5	1210.2	1233.3	987.45	1016.4	1330.9	1138.29	60.1462		1022.4	1299.7	826.47	633.83	939.36	768.28	944.15	919.17	74.8987
		896.03	1339.1	1206.1	1185	1232.6	984.03	1165.3	1459.9	1183.51	63.5681		988.92	1228.9	786.81	710.13	869.87	869.47	900.63	907.819	58.8708
		873.5	1475.2	1286.8	1274.5	1194.1	1066.4	1230.2	1813.5	1276.78	98.5108		1214.9	1281.6	869.33	762.22	960	816.22	918.01	974.611	70.2199
		823.06	1473.9	1242.3	1492.6	1240.3	1231.1	1288.2	1454.3	1280.72	76.4645		1186.2	1374.9	915.7	775.15	740.48	874.88	943.62	972.99	80.8757

## Sheet: sfigure 2
	sfigure 2a
	sfigure 2b
		Replicate-1	Replicate-2	Replicate-3	Replicate-4	Replicate-5	Mean	SEM
	6 M APP/PS1	0.692691	0.817021	1.20298	1.19157	1.09574	0.999999	0.103678
	4 M APP/PS1	1.22724	0.262285	0.676606	0.274943	0.786847	0.645584	0.179378
	4 M 5xFAD	2.16974	3.01035	2.21095	2.62296	2.20871	2.44454	0.163963
	sfigure 2c
		Replicate-1	Replicate-2	Replicate-3	Replicate-4	Replicate-5	Mean	SEM
	6 M APP/PS1	1.45758	0.468586	1.01982	0.883947	1.17006	1	0.163488
	4 M APP/PS1	0.036203	0.014046	0.0412888	0.0406297	0.0861216	0.0436578	0.0117269
	4 M 5xFAD	2.28248	3.29355	2.71376	2.85146	2.29631	2.68751	0.188673

## Sheet: sfigure 3
	sfigure 3b
		Replicate-1	Replicate-2	Replicate-3	Replicate-4	Replicate-5	Replicate-6	Mean	SEM		Replicate-1	Replicate-2	Replicate-3	Replicate-4	Replicate-5	Mean	SEM		Replicate-1	Replicate-2	Replicate-3	Replicate-4	Replicate-5	Mean	SEM		Replicate-1	Replicate-2	Replicate-3	Replicate-4	Replicate-5	Replicate-6	Replicate-7	Mean	SEM		Replicate-1	Replicate-2	Replicate-3	Replicate-4	Replicate-5	Replicate-6	Mean	SEM
	20 nM Aβ	100.186	130.832	133.775	182.185	137.903	104.092	131.495	12.038	Veh	138.492	96.8364	146.951	108.471	100.406	118.231	10.2618	400 nM Aβ	65.536	100.029	73.8058	79.5505	85.3322	80.8507	5.80411	400 nM Aβ fibril	114.049	87.6555	92.8205	86.7235	97.5729	97.2685	86.3849	94.6393	3.70055	100 nM Aβ	98.875	68.8238	96.9493	111.549	109.902	101.876	97.9958	6.30708
		126.429	134.018	134.367	213.389	122.555	114.431	140.865	14.8226		95.0267	91.0565	153.109	79.1348	92.5297	102.171	13.0248		45.5671	98.2061	64.1454	92.4724	94.6076	78.9997	10.3257		106.52	67.1203	83.2426	77.7747	107.654	88.1644	91.468	88.8492	5.56228		71.6221	58.8458	103.406	85.8873	93.8658	86.453	83.3466	6.49842
		104.364	143.826	76.1371	263.131	133.76	104.492	137.618	26.9506		134.298	101.129	161.222	86.9284	75.6928	111.854	15.7875		66.6003	90.5324	69.2227	43.2762	59.2945	65.7852	7.66057		104.409	98.6496	95.7989	89.5063	86.8606	86.9932	95.9	94.0168	2.47404		158.934	58.5925	102.483	117.699	106.688	98.7846	107.197	13.2195
		107.357	215.18	100.702	237.634	163.312	124.297	158.08	23.5392		117.628	65.9865	127.959	62.7883	85.7768	92.0276	13.2638		61.8036	76.6582	105.093	83.5848	88.2281	83.0734	7.08954		106.539	88.8787	68.563	64.0594	110.39	95.4025	87.928	88.823	6.63109		130.735	64.6564	100.358	107.907	100.589	92.9189	99.5274	8.76667
		124.306	138.228	78.5625	255.438	110.324	94.0202	133.48	25.8778		116.48	101.997	125.689	90.9533	88.8943	104.803	7.1602		63.95	82.7061	54.7899	86.9752	90.6617	75.8166	6.98318		89.2977	91.3409	84.5476	78.994	97.9474	95.242	90.3078	89.6682	2.40592		120.088	82.9405	89.4517	119.954	102.461	94.7194	101.602	6.38362
		107.458	220.778	111.342	205.578	133.232	92.0194	145.068	22.2858		118.594	91.831	131.217	95.5519	85.3569	104.51	8.71636		60.3765	61.3165	82.8696	77.1924	83.6396	73.0789	5.11865		52.0265	77.3208	93.3074	87.1784	116	92.8491	96.0447	87.8181	7.41453		139.419	45.5066	93.1135	109.523	89.9529	82.6898	93.3675	12.6467
		115.475	101.775	89.5102	177.967	156.34	138.621	129.948	13.8033		102.473	129.165	139.757	78.0534	95.7453	109.039	11.2441		46.9634	67.5015	80.4594	76.5143	83.1529	70.9183	6.54806		121.143	95.7102	100.71	94.095	111.274	94.6659	91.4793	101.297	4.13225		101.36	79.8943	129.899	129.63	105.498	97.6409	107.32	7.94192
		121.146	198.744	129.771	195.962	210.309	153.689	168.27	15.6825		111.065	125.594	152.446	91.1673	83.2785	112.71	12.4055		48.8523	81.0879	66.0222	76.3924	83.0653	71.084	6.29159		98.7252	75.8148	95.9521	89.6494	123.4	97.6362	84.0207	95.0283	5.66004		67.6529	78.4493	119.29	109.749	61.4521	55.2788	81.9786	10.8247
		136.697	134.254	92.6183	163.491	164.93	139.492	138.58	10.7245		104.018	88.9419	141.806	96.7156	86.1442	103.525	10.0668		63.0769	87.5084	56.1463	110.004	107.192	84.7854	11.0383		87.1389	76.9107	120.15	112.258	108.086	76.5878	95.5086	96.6629	6.5657		91.0147	74.5639	93.4662	93.2803	89.737	82.4822	87.4241	3.04879
		117.403	206.485	108.359	184.331	167.007	117.444	150.171	16.8471		132.717	96.9658	159.887	59.3041	84.944	106.764	17.7767		50.4706	80.6148	61.3259	74.3429	81.5942	69.6697	6.00854		97.1726	72.1472	98.9429	92.4438	115.284	91.1094	98.5465	95.0924	4.85054		68.0522	74.2401	94.0676	105.09	108.732	100.751	91.8222	6.88207
		122.778	171.415	115.327	148.299	180.523	133.202	145.257	10.776		137.264	93.0768	133.487	99.9624	103.908	113.54	9.10105		60.0865	67.6251	39.8824	61.2991	72.2313	60.2249	5.54034		90.1219	79.0211	100.238	93.6539	94.4286	85.8764	88.7733	90.3019	2.56442		130.184	95.304	103.858	107.821	87.0604	79.9079	100.689	7.25129
		118.934	178.363	149.488	131.491	130.329	124.012	138.77	8.97773		100.35	114.38	163.793	78.4507	83.9328	108.181	15.2714		64.2303	90.2833	64.3153	62.861	73.3525	71.0085	5.16787		133.787	87.3904	96.4588	90.1229	98.0578	93.9483	90.6383	98.6291	6.02682		85.7206	76.6762	132.942	89.7717	81.2991	74.3668	90.1294	8.86925
		109.025	138.983	139.434	199.325	149.821	111.568	141.359	13.3841		102.034	117.589	124.47	71.1155	91.571	101.356	9.50905		56.8726	82.1249	58.6958	80.0381	85.6822	72.6827	6.15564		156.462	82.4272	101.531	94.8617	105.477	91.7676	79.2709	101.685	9.79934		105.037	66.956	123.15	117.353	70.9066	64.3717	91.2956	10.978
		97.1506	124.922	114.261	174.586	165.802	125.827	133.758	12.3219		118.48	103.836	165.7	69.6415	83.1316	108.158	16.6526		80.3697	68.1136	68.2016	71.2914	79.4039	73.476	2.68337		73.2795	70.3867	115.546	107.956	123.705	88.1985	98.3891	96.78	7.75684		83.2059	87.6035	85.2101	114	83.3595	76.3485	88.2879	5.36569
		100.118	185.84	143.73	163.913	136.843	130.553	143.499	11.9768		101.4	111.507	126.956	61.1684	79.9825	96.2028	11.6136		62.2945	87.1589	46.5992	74.1714	81.4711	70.339	7.24506		132.551	93.2745	105.167	98.2587	107.008	100.184	109.28	106.532	4.80852		59.5596	79.7952	94.5338	113.986	96.7072	89.1858	88.9612	7.45161
		108.635	219.433	115.396	195.204	166.584	115.457	153.451	19.2955		112.438	97.9566	150.894	75.2698	73.6669	102.045	14.2007		70.8428	71.4774	32.7956	64.7429	74.7033	62.9124	7.69952		123.559	82.3264	137.465	128.435	111.091	92.2073	91.5219	109.515	8.01994		32.7912	84.3414	110.918	103.633	64.4545	58.1663	75.7174	12.0696
		106.948	172.803	125.95	256.777	131.145	137.981	155.267	22.126		107.264	114.043	162.919	83.2538	80.8013	109.656	14.8183		54.8509	66.2966	61.8572	66.9105	76.2592	65.2349	3.49791		139.843	76.9337	86.0381	80.3866	116.365	67.3447	104.737	95.9498	9.6867		52.55	81.978	104.418	106.644	82.4254	75.4501	83.911	8.16167
		104.33	177.905	99.3701	165.775	195.652	132.545	145.93	16.2953		136.376	97.208	146.247	83.2467	84.6256	109.541	13.2885		83.2386	87.6822	45.9199	48.6743	63.1693	65.7368	8.59752		97.6937	91.6095	104.512	97.6468	115.508	92.0342	108.018	101.003	3.31948		35.9412	80.6278	106.287	78.7254	92.2135	84.8639	79.7765	9.67256
		118.751	201.879	127.249	185.448	134.975	116.367	147.445	15.0109		103.875	112.563	152.408	92.2111	104.601	113.132	10.3419		62.3463	75.0015	60.7555	74.7886	81.9141	70.9612	4.05778		119.112	89.2198	127.657	119.272	108.852	87.0286	105.679	108.117	5.84608		103.89	71.4471	112.461	108.442	88.9011	81.6782	94.4699	6.66417
		112.096	171.698	123.988	179.012	156.758	126.782	145.056	11.3488		113.549	106.252	141.511	72.0936	108.996	108.48	11.0589		66.448	80.6708	54.4611	40.1409	57.044	59.753	6.71697		105.693	92.2971	107.107	100.072	101.257	99.4012	87.8769	99.1006	2.60727		137.478	65.3722	70.1884	103.292	69.117	62.6505	84.683	12.1714
		88.9444	240.857	122.153	223.636	115.588	144.415	155.932	25.2882		121.442	113.598	145.681	71.5693	81.1057	106.679	13.553		72.9828	67.3065	66.4664	58.2095	70.0137	66.9958	2.47515		90.6935	99.0137	132.138	123.459	102.873	86.2188	100.348	104.963	6.35572		124.853	74.9251	73.0121	120.358	100.33	92.6698	97.6913	8.96491
		99.3394	186.024	123.844	166.446	182.988	161.238	153.313	14.1038		121.722	107.404	144.374	63.1315	100.406	107.407	13.3805		65.8178	102.174	50.4354	60.1676	71.4192	70.0029	8.75825		109.875	81.3154	131.352	122.724	99.738	97.6488	105.863	106.931	6.26722		122.772	76.7952	104.944	110.379	79.2622	72.4078	94.4267	8.55222
		106.845	222.888	112.577	227.186	166.419	138.601	162.419	21.6081		136.296	96.3743	147.758	69.096	92.5297	108.411	14.609		68.7677	78.9291	38.6545	55.9619	68.4003	62.1427	6.90916		138.812	79.1696	110.832	103.552	99.786	82.1064	104.38	102.662	7.49604		85.4632	73.0396	71.8188	76.8902	77.8807	71.0791	76.0286	2.19346
		119.227	195.927	122.228	224.369	153.118	130.719	157.598	17.695		138.492	127.958	132.342	76.0926	75.6928	110.116	14.0714		70.7181	72.6765	34.1084	48.7086	63.1939	57.8811	7.28421		98.6401	82.4696	127.499	119.124	96.9081	93.7967	83.6236	100.294	6.44886		44.6971	81.152	84.7729	114.512	71.9388	65.3644	77.0728	9.46789
		119.879	216.511	104.484	217.874	204.582	132.3	165.938	21.4303		95.0267	107.108	145.19	61.1026	85.7768	98.8408	13.8311		70.7732	72.1378	53.2049	47.7029	62.472	61.2581	4.7905		125.575	73.54	100.888	94.2612	94.8246	85.2485	88.118	94.6365	6.11811		110.228	72.0661	80.3937	89.2023	83.2614	76.2541	85.2342	5.54315
		125.308	188.351	103.302	182.611	249.263	131.855	163.448	21.9255		134.298	117.051	143.161	71.2308	88.8943	110.927	13.5719		65.3464	65.8659	60.405	79.699	85.4389	71.3511	4.76505		123.41	77.5293	134.793	125.939	95.6647	88.2212	97.8062	106.195	8.20867		109.912	83.7379	115.758	97.8728	78.8854	72.0455	93.0353	7.19212
		93.961	160.611	104.066	213.815	171.624	149.211	148.881	18.1622		117.628	109.134	128.897	81.3283	85.3569	104.469	9.19893		74.4067	81.4896	48.6523	59.8857	71.2168	67.1302	5.78686		130.025	86.9697	112.488	105.099	99.5339	71.2271	101.26	100.943	7.03172		97.4485	84.2775	72.1498	116.035	59.9882	53.8708	80.6283	9.59811
		100.186	192.797	129.391	263.557	156.404	137.392	163.288	23.6457		116.48	98.8475	151.68	78.5118	95.7453	108.253	12.4158		76.2113	62.7281	43.3116	44.2629	60.0027	57.3033	6.16462		105.167	71.845	125.267	117.038	91.6827	83.184	100.96	99.3063	7.06707		111.235	102.897	65.4855	110.003	62.1311	55.9318	84.6138	10.617
		126.429	182.857	87.3318	238.059	139.467	129.364	150.585	21.4877		118.594	126.962	109.112	92.7895	83.2785	106.147	8.05721		59.5681	71.2032	40.9318	40.9257	57.6073	54.0472	5.83811		148.856	79.1891	91.0532	85.0723	102.484	71.0263	88.04	95.103	9.6901		150.471	73.37	88.0652	121.971	80.5298	73.627	98.0056	12.8223
		104.364	222.369	135.277	255.864	145.443	137.451	166.795	23.965		102.473	101.347	135.892	73.3184	86.1442	99.8349	10.4879		80.1056	79.8656	48.8047	44.2248	59.9754	62.5952	7.54783		121.323	95.9983	111.304	103.993	92.1556	98.2615	79.6723	100.387	5.09705		82.6618	77.7643	89.7512	127.384	83.9207	76.8882	89.7284	7.7667
		107.357	154.262	125.686	206.004	125.603	137.291	142.701	14.1436		111.065	108.714	119.674	65.0264	84.944	97.8847	10.0321		63.95	78.8576	53.5968	55.1086	67.7878	63.8602	4.59503		97.9914	75.9209	118.136	110.376	113.847	79.9421	91.4325	98.2351	6.29825		118.11	66.3502	87.5894	110.321	78.8501	72.0115	88.872	8.58006
		124.306	202.884	122.22	178.392	176.863	156.056	160.12	13.1384		104.018	105.446	134.174	74.896	103.908	104.489	9.3767		62.7302	70.3381	40.1546	54.2971	67.2054	58.9451	5.41778		126.962	88.0886	133.112	124.368	95.0239	75.6415	100.657	106.265	8.3136		47.4779	73.0418	72.1208	102.535	72.7786	66.1722	72.3544	7.23099
		123.437	163.792	122.409	232.965	157.39	150.564	158.426	16.5018		132.717	96.7865	151.043	74.9971	83.9328	107.895	14.5907		77.9916	80.0317	36.4903	39.3448	56.4725	58.0662	9.21427		107.103	66.1146	111.875	104.526	81.7528	84.1922	92.1204	92.5263	6.19928		88.3529	78.1454	76.7222	90.685	83.3046	76.2956	82.2509	2.53223
	sfigure 3c
		Replicate-1	Replicate-2	Replicate-3	Replicate-4	Replicate-5	Replicate-6	Replicate-7	Mean	SEM
	Veh	132.717	96.7865	151.043	74.9971	83.9328			107.895	14.5907
	20 nM Aβ	123.437	163.792	122.409	232.965	157.39	150.564		158.426	16.5018
	100 nM Aβ	88.3529	78.1454	76.7222	90.685	83.3046	76.2956		82.2509	2.53223
	400 nM Aβ	77.9916	80.0317	36.4903	39.3448	56.4725			58.0662	9.21427
	400 nM Aβ fibril	107.103	96.1146	111.875	104.526	101.753	84.1922	92.1204	99.6691	3.59008
	sfigure 3d

## Sheet: sfigure 4
	sfigure 4b
		Replicate-1	Replicate-2	Replicate-3	Replicate-4	Replicate-5	Replicate-6	Mean	SEM
	WT	1.06638	1.13102	1.2458	1.19638	1.00964	1.04266	1.11532	0.03772
		1.32632	1.3211	1.17452	1.07892	1.05334	1.09581	1.175	0.0498497
		1.20235	1.12434	1.2474	1.04829	1.0794	1.1145	1.13605	0.0307174
		Replicate-1	Replicate-2	Replicate-3	Replicate-4	Replicate-5	Replicate-6	Mean	SEM
	APP/PS1	1.20304	1.10226	0.972093	1.07557	1.01653	1.1093	1.0798	0.0327535
		1.11539	1.12519	1.11557	1.15586	1.04157	1.09614	1.10829	0.0155473
		1.11966	1.16328	1.10297	1.22878	0.427789	1.17276	1.03587	0.122946
		Replicate-1	Replicate-2	Replicate-3	Replicate-4	Replicate-5	Replicate-6	Replicate-7	Replicate-8	Mean	SEM
	5xFAD	1.35413	1.08444	1.56492	1.26104	1.65107	1.34684	1.424	1.20857	1.36188	0.065417
		1.25362	1.18137	1.80319	0.942704	1.58228	1.38596	1.30251	1.16207	1.32671	0.0942523
		1.24947	1.26836	1.23079	1.07422	1.5614	1.63765	1.2156	1.1155	1.29412	0.071032
	sfigure 4d
		Replicate-1	Replicate-2	Replicate-3	Replicate-4	Replicate-5	Replicate-6	Replicate-7	Replicate-8	Replicate-9	Mean	SEM
	WT	0.958166	1.28961	1.02217	1.09999	1.13182	1.08	1.0585	1.11262	1.16317	1.10178	0.0310422
		1.17082	1.05301	1.32841	1.12606	1.15651	1.04665	1.09668	1.02698	1.21024	1.13504	0.0317455
		1.08564	1.23147	1.26742	1.14951	1.42309	1.09163	1.18226	1.04034	1.15498	1.1807	0.0385786
		Replicate-1	Replicate-2	Replicate-3	Replicate-4	Replicate-5	Replicate-6	Replicate-7	Mean	SEM
	M146V	1.3288	1.11622	0.984349	1.07738	1.20328	1.03964	1.06127	1.11585	0.043793
		1.26092	0.881495	0.987316	0.965548	1.22693	1.00109	0.922266	1.03508	0.0561453
		1.06691	1.2046	1.03419	0.879561	0.994074	1.30289	0.989452	1.06738	0.0539224

## Sheet: sfigure 5
	sfigure 5a upper
	sfigure 5a bottom
		Replicate-1	Replicate-2	Replicate-3	Replicate-4	Mean	SEM
	APP/PS1 + Veh	0.839784	1.05946	0.562201	0.844542	0.826498	0.10191
	APP/PS1 + LY-411575	2.15849	1.88001	1.56754	2.22738	1.95836	0.150361
	sfigure 5c upper
		Replicate-1	Replicate-2	Replicate-3	Replicate-4	Replicate-5	Replicate-6	Mean	SEM
	WT + Veh	11.6	10.9	11.23	9.8	11.5		11.006	0.325017
	WT + LY-411575	9.4	12.8	9.6	12.2	11.35	13.2	11.425	0.622428
	APP/PS1 + Veh	19.3	17.5	11.3	8.6	9.7	6.41	12.135	1.9652
	APP/PS1 + LY-411575	13.18	11.7	10.62	11.2	7.5	10.5	10.783	0.855102
	sfigure 5c bottom
		Replicate-1	Replicate-2	Replicate-3	Replicate-4	Replicate-5	Replicate-6	Mean	SEM
	WT + Veh	2.08	2.27	2.86	2.04	2.69		2.388	0.164906
	WT + LY-411575	3.05	2.89	3.08	1.94	2.19	1.44	2.431	0.215658
	APP/PS1 + Veh	0.89	0.92	1.39	1.64	1.1	0.87	1.135	0.131257
	APP/PS1 + LY-411575	2.07	3.17	2.16	2.22	1.56	1.25	2.071	0.238303
	sfigure 5e
		Replicate-1	Replicate-2	Replicate-3	Replicate-4	Replicate-5	Mean	SEM
	WT + Veh	0	0	0	0	0	0	0
		243.64	123.37	134.36	250.684	289.416	208.294	29.87
		633.72	744.31	421.15	262.539	545.158	521.375	74.8139
		921.5	1009.1	784.83	280.352	682.144	735.585	113.471
		1033.3	1113.7	931.8	354.15	975.761	881.742	121.074
		1061.3	1227.2	1142.1	389.76	1077.34	979.541	134.44
		1033.8	1254.3	1224.3	408.95	1101.6	1004.59	137.939
		1030.3	1253.5	1313.6	422.9	1300.88	1064.24	150.528
		1129	1180.6	1166.7	437.04	1235.64	1029.8	133.425
		1046.4	1108.5	1187.9	469.43	1171.11	996.668	119.993
		1097	1162.8	1153.6	467.9	1219.71	1020.2	124.718
		Replicate-1	Replicate-2	Replicate-3	Replicate-4	Replicate-5	Mean	SEM
	WT + LY-411575	0	0	0	0	0	0	0
		180.712	30.058	180.635	190.643	150.235	146.457	29.8805
		492.36	410.27	271.53	464.161	205.362	368.737	47.1525
		769.04	902.9	315.28	786.095	323.786	619.42	105.294
		947.44	1097.7	430.89	913.397	585.78	795.041	104.409
		1132.08	1374.4	432.08	1094.22	758.65	958.286	138.69
		1137.76	1349.9	554.01	1078.21	790.532	982.082	117.823
		1144.08	1398.9	527.6	1110.23	765.78	989.318	129.488
		1144.8	1230.2	598.65	999.986	943.26	983.379	91.9781
		1146.24	1434.9	653.27	1133.76	801.259	1033.89	116.863
		1144.56	1433.3	709.65	1132.71	780.65	1040.17	111.9
		Replicate-1	Replicate-2	Replicate-3	Replicate-4	Replicate-5	Replicate-6	Replicate-7	Mean	SEM
	APP/PS1 + Veh	0	0	0	0	0	0	0	0	0
		0	0	12.637	11.59	0	0	92.305	16.6474	12.7935
		34.053	51.999	48.446	71.551	200.31	319.736	442.9	166.999	60.6756
		54.568	113.2	281.257	168.71	285.18	360.268	447.98	244.452	52.7506
		102.85	237.14	464.67	289.13	428.03	408.38	649.9	368.586	66.8498
		159.83	291.04	475.66	296.4	570.54	456.64	935.5	455.087	95.596
		235.02	374.59	572.02	333.99	647.57	515.35	1107.3	540.834	108.873
		268.63	357.87	508.91	455.76	721.18	530.6	954.6	542.507	87.238
		387.24	522.27	541.52	593.75	777.92	580.93	969.9	624.79	72.2613
		317.99	456.23	627.5	538.62	749.22	566.08	1123.6	625.606	97.31
		433.34	489.49	585.38	558.81	870.94	558.41	979.3	639.381	77.1592
		Replicate-1	Replicate-2	Replicate-3	Replicate-4	Replicate-5	Replicate-6	Mean	SEM
	APP/PS1 + LY-411575	0	0	0	0	0	0	0	0
		11.58	13.02	0	0	21.849	20.09	11.0898	3.85874
		116.82	17.765	87.971	208.24	422.14	176.75	171.614	57.0962
		321.81	234.13	325.69	295.76	629.69	268.28	345.893	58.4685
		463.98	336.43	536.69	297.44	765.5	440.69	473.455	68.3641
		500.88	474.23	685.56	364.11	853.61	773.76	608.692	78.0309
		624.33	630.01	959.7	589.4	812.6	850.6	744.44	61.5929
		563.79	637.02	1396.5	442.3	1056.7	1061.8	859.685	150.464
		689.28	602.41	1020.1	636.21	1030.5	1195.7	862.367	102.134
		649.56	756.74	900.19	603	995.59	1076.9	830.33	78.0513
		721.72	740.07	1018.1	646.49	1050.9	1184.8	893.68	89.297
	sfigure 5g
			Replicate-1	Replicate-2	Replicate-3	Replicate-4	Replicate-5	Replicate-6	Replicate-7	Replicate-8	Replicate-9	Replicate-10	Mean	SEM
	20 μA	WT + Veh	1.31181	1.41146	1.21445	1.10692	0.875894	0.936381	1.18237	1.24399	1.48218	1.09688	1.18623	0.0606666																													0.921405	0.894979	1.12797	0.982869	1.07297	1.16339	1.21992
		WT + LY-411575	1.09688	0.984048	1.19664	0.95193	1.00764	1.43702	1.01225	1.07839			1.0956	0.0558763																													1.17914	1.39105	1.56422	1.54632	1.41069	1.31934	1.5839
		APP/PS1 + Veh	1.25693	1.43359	1.32509	1.6499	1.62232	1.37831	2.1689				1.54786	0.117282
		APP/PS1 + LY-411575	1.77493	1.30315	1.02122	1.0924	1.06117	1.06546	1.29375	1.36037	1.43621		1.26763	0.0809012
	30 μA	WT + Veh	0.900089	1.30683	1.0087	1.04223	1.00182	0.981746	1.38071	1.17209	1.28785	1.42624	1.15083	0.0594344
		WT + LY-411575	0.999392	1.07766	0.952245	1.03479	0.966767	1.0332	1.00055	1.13591			1.02506	0.0212024
		APP/PS1 + Veh	1.26521	1.23437	1.37371	1.53958	1.48742	1.42873	1.73434				1.43762	0.0647564
		APP/PS1 + LY-411575	1.42304	1.19695	1.06997	1.25786	1.09701	1.26656	1.25042	1.33445	1.42606		1.25803	0.0419088
	40 μA	WT + Veh	0.921405	0.894979	1.12797	0.982869	1.07297	1.16339	1.21992	1.38271	1.38148	1.23145	1.13791	0.0547343
		WT + LY-411575	1.09759	1.03342	1.21653	0.910391	1.01185	0.974381	1.07192	1.04541			1.04519	0.0319743
		APP/PS1 + Veh	1.17914	1.39105	1.56422	1.54632	1.41069	1.31934	1.5839				1.42781	0.0561177
		APP/PS1 + LY-411575	1.25649	1.27544	1.11209	1.39315	1.08184	1.1099	1.4265	1.3771	1.41395		1.27183	0.0468455
[truncated: 11 more columns]

## Sheet: sfigure 6
	sfigure 6
		Replicate-1	Replicate-2	Replicate-3	Replicate-4	Mean	SEM
	WT	1	1	1.1991	0.800998	1.00003	0.0812626
	APP/PS1	0.115934	0.524583	0.344186	0.355199	0.334976	0.0838768
	Efr3a+/-	0.867027	0.892858	1.58098		1.11362	0.202475
	APP/PS1 Efr3a+/-	0.640737	1.04961	1.71982		1.13672	0.272394

## Sheet: sfigure 7
	sfigure 7a
	sfigure 7b
		Concentration (pM)	Replicate-1	Replicate-2	Replicate-3	Replicate-4	Replicate-5	Replicate-6	Mean	SEM
	PI(4,5)P2	10	0.3657	0.3441	0.3437	0.3367	0.3986	0.3541	0.35715	0.00925548
		50	0.197	0.1982	0.1981	0.1943	0.187	0.19	0.1941	0.00190158
		250	0.0979	0.0934	0.0922	0.1023	0.0935	0.0912	0.0950833	0.00171996
			Replicate-1	Replicate-2	Replicate-3	Mean	SEM
	PI(3,5)P2	10	1.101	1.0458	1.065	1.0706	0.016179
		50	1.0533	1.0413	1.0257	1.0401	0.00798999
		250	1.0075	1.0289	1.0796	1.03867	0.0213787
			Replicate-1	Replicate-2	Replicate-3	Mean	SEM
	PI(3,4)P2	10	1.025	1.0497	1.041	1.03857	0.00723333
		50	1.0693	1.0527	1.0419	1.05463	0.00796855
		250	1.0564	1.0838	1.0611	1.0671	0.00845951
			Replicate-1	Replicate-2	Replicate-3	Mean	SEM
	PI(4)P	10	1.034	1.0356	1.0543	1.0413	0.00651639
		50	1.0678	1.0423	1.0342	1.0481	0.0101237
		250	1.0527	1.0728	1.038	1.0545	0.0100861
			Replicate-1	Replicate-2	Replicate-3	Mean	SEM
	PI(3,4,5)P3	10	1.021	1.033	1.0529	1.03563	0.00930239
		50	1.087	1.0226	1.045	1.05153	0.0188755
		250	1.0472	1.027	1.083	1.0524	0.0163736
			Replicate-1	Replicate-2	Replicate-3	Mean	SEM
	No lipid control	10	1.0533	1.0413	1.0257	1.0401	0.00798999
		50	1.101	1.0458	1.065	1.0706	0.016179
		250	1.0644	1.0918	1.1139	1.09003	0.0143167

## Sheet: sfigure 8
	sfigure 8b left
		Replicate-1	Replicate-2	Replicate-3	Replicate-4	Replicate-5	Replicate-6	Replicate-7	Replicate-8	Replicate-9	Mean	SEM
	Veh	14.8	12.9	18.1	16.1	15.4	17.2	12.8	9.5	11.3	14.23	0.941
	U73122	13.3	11.5	12.02	15.1	13.4	13.6	13.2	10.68	12.82	12.85	0.4326
	sfigure 8b right
		Replicate-1	Replicate-2	Replicate-3	Replicate-4	Replicate-5	Replicate-6	Replicate-7	Replicate-8	Replicate-9	Mean	SEM
	Veh	2.19	1.92	1.95	2.5	2.09	3.19	2.43	3.32	4.04	2.626	0.244
	U73122	2.37	2.37	2.62	2.2	2.94	3.28	2.14	3.19	3.26	2.708	0.1552
	sfigure 8d
		Replicate-1	Replicate-2	Replicate-3	Replicate-4	Replicate-5	Replicate-6	Replicate-7	Mean	SEM
	Veh	1.07143	0.971963	1.47428	0.990338	1.16379	1.39048	1.54279	1.2293	0.0895503
	U73122	1.32923	1.27549	1.20588	0.991803	1.55263	1.28926	1.21111	1.26506	0.0633568
	sfigure 8f left
		Replicate-1	Replicate-2	Replicate-3	Replicate-4	Replicate-5	Replicate-6	Mean	SEM
	Veh	11.9	10.9	13.3	14	13.9	11.6	12.6	0.5329
	MTEP	12.9	12.3	11.3	12.7	11.4	10.9	11.92	0.3371
	sfigure 8f right
		Replicate-1	Replicate-2	Replicate-3	Replicate-4	Replicate-5	Replicate-6	Mean	SEM
	Veh	1.7	2.71	2.2	1.47	2.14	2.46	2.113	0.1888
	MTEP	2.5	2.44	1.94	1.74	1.63	2.42	2.112	0.1585
	sfigure 8h
		Replicate-1	Replicate-2	Replicate-3	Replicate-4	Replicate-5	Replicate-6	Replicate-7	Replicate-8	Mean	SEM
	Veh	1.30071	1.28669	1.19829	1.17833	1.13333	1.22686	1.12056	1.31221	1.22	0.02643
	MTEP	1.34096	1.58585	1.36423	1.14342	1.2592	1.1194	1.11515	1.23374	1.27	0.05635

## Sheet: sfigure 9
	sfigure 9a left			sfigure 9a right
	sfigure 9b left
		Replicate-1	Replicate-2	Replicate-3	Replicate-4	Replicate-5	Replicate-6	Mean	SEM
	Veh	1.3614	0.9021	0.2472	1.6654	1.2683	0.5555	0.999983	0.198552
	Ctrl-shRNA	1.3894	1.0966	0.8606	1.067	1.0582	1.3981	1.14498	0.0782864
	PLCβ1-shRNA	0.5861	0.2594	0.4982	0.3356	0.2524	0.1354	0.344517	0.0626987
	sfigure 9b right
		Replicate-1	Replicate-2	Replicate-3	Replicate-4	Replicate-5	Replicate-6	Mean	SEM
	Veh	0.7043	0.519	1.1355	1.5479	0.7966	1.2967	1	0.145941
	Ctrl-shRNA	1.1362	1.2386	0.5289	1.0403	1.3428	1.0716	1.05973	0.105445
	PLCβ4-shRNA		0.736	0.5193	0.3406	0.1124	0.5724	0.45614	0.0953591
	sfigure 9d upper
		Replicate-1	Replicate-2	Replicate-3	Replicate-4	Replicate-5	Replicate-6	Replicate-7	Replicate-8	Replicate-9	Replicate-10	Replicate-11	Replicate-12	Replicate-13	Replicate-14	Replicate-15	Replicate-16	Replicate-17	Mean	SEM
	Ctrl-shRNA Ctrl	90.739	149.163	67.2668	67.3361	97.9689	133.118	116.139	78.2696	85.8208	63.633	118.298	97.7344	143.602	87.107	98.5236	105.237	106.236	100.364	6.20482
	Ctrl-shRNA Aβ	64.6028	56.5979	32.3711	13.3833	21.2243	27.9874	37.7569	13.4878	61.1363	58.7703	26.6269	52.227	38.9813	35.6236	44.3258	28.6346	35.8963	38.2137	3.88733
	Ctrl-shRNA DMSO	92.3984	107.001	79.1112	110.145	143.785	172.451	101.492	65.6667	63.4907	69.9068	98.3205	104.236	95.1636	89.5642	111.354	92.5635	78.5236	98.5396	6.64048
		Replicate-1	Replicate-2	Replicate-3	Replicate-4	Replicate-5	Replicate-6	Replicate-7	Replicate-8	Replicate-9	Replicate-10	Replicate-11	Replicate-12	Replicate-13	Replicate-14	Replicate-15	Replicate-16	Replicate-17	Mean	SEM
	PLCβ1-shRNA Ctrl	158.91	105.251	76.5901	152.122	64.5434	42.5827	114.504	129.414	100.165	68.6008	81.0108	106.305	95.3629	101.527	105.235	99.8635	105.237	100.425	7.13682
	PLCβ1-shRNA Aβ	90.606	68.8754	66.7202	63.3918	67.0193	103.637	98.6923	38.5545	82.0426	112.501	33.584	102.717	78.5632	81.3525	80.2316	89.3525	79.5236	78.6685	5.17179
	PLCβ1-shRNA DMSO	62.3493	65.7863	68.9769	76.9494	57.9791	97.3375	144.385	108.963	84.0143	118.55	82.7753	140.594	153.092	102.355	99.8577	102.836	101.256	98.1209	6.97242
		Replicate-1	Replicate-2	Replicate-3	Replicate-4	Replicate-5	Replicate-6	Replicate-7	Replicate-8	Replicate-9	Replicate-10	Replicate-11	Replicate-12	Replicate-13	Replicate-14	Replicate-15	Replicate-16	Replicate-17	Mean	SEM
	PLCβ4-shRNA Ctrl	163.519	66.5783	102.355	92.0079	79.1065	96.4333	145.833	92.433	135.724	53.4534	95.6025	76.9549	105.235	107.823	95.4237	89.5633	105.869	100.23	6.66241
	PLCβ4-shRNA Aβ	87.455	89.7591	93.2331	133.804	153.544	67.2454	56.9512	56.2825	77.7136	97.2347	85.0661	43.9215	65.2265	78.5512	95.6326	85.3261	90.5243	85.7336	6.51937
	PLCβ4-shRNA DMSO	56.975	70.7197	122.695	95.1862	105.666	170.288	93.0327	105.962	57.3435	88.1699	135.463	138.948	67.7064	89.5623	105.264	99.8635	106.869	100.572	7.24028
	sfigure 9d bottom
		Replicate-1	Replicate-2	Replicate-3	Replicate-4	Replicate-5	Replicate-6	Replicate-7	Replicate-8	Replicate-9	Replicate-10	Replicate-11	Replicate-12	Replicate-13	Replicate-14	Replicate-15	Replicate-16	Mean	SEM
	Ctrl-shRNA Ctrl	120.491	114.996	110.986	78.8311	124.36	82.5645	67.7704	91.2173	119.897	80.2816	121.611	117.037	69.9562	100.254	98.2563	102.457	100.06	4.8651
	Ctrl-shRNA Aβ	64.6028	75.8061	32.3711	13.3833	21.2243	27.9874	37.7569	13.4878	61.1363	58.7703	26.6269	52.227	38.9813	39.5678	35.2639	28.3695	39.2227	4.62576
	Ctrl-shRNA DMSO	161.589	115.638	121.363	121.296	77.8723	83.5309	44.7701	34.9089	72.767	70.724	95.6325	98.2357	101.257	105.247	99.5625	98.5632	93.9348	7.65382
		Replicate-1	Replicate-2	Replicate-3	Replicate-4	Replicate-5	Replicate-6	Replicate-7	Replicate-8	Replicate-9	Replicate-10	Replicate-11	Replicate-12	Replicate-13	Replicate-14	Replicate-15	Replicate-16	Mean	SEM
	PLCβ1-shRNA Ctrl	115.346	77.6999	110.498	71.3169	107.628	97.5119	122.766	123.758	83.2884	106.582	69.5035	114.102	89.5633	112.357	98.6523	105.236	100.363	4.35558
	PLCβ1-shRNA Aβ	94.2669	61.5158	98.1141	51.249	89.2021	114.639	107.796	76.7237	82.9095	47.3048	59.2742	100.214	89.6523	80.5234	78.5642	75.6423	81.7245	4.89489
	PLCβ1-shRNA DMSO	65.7201	110.634	115.897	110.872	76.9183	76.1451	101.886	90.2055	114.436	88.5011	67.7525	90.6281	84.5893	89.2563	95.2365	98.5624	92.3275	3.96052
		Replicate-1	Replicate-2	Replicate-3	Replicate-4	Replicate-5	Replicate-6	Replicate-7	Replicate-8	Replicate-9	Replicate-10	Replicate-11	Replicate-12	Replicate-13	Replicate-14	Replicate-15	Replicate-16	Mean	SEM
	PLCβ4-shRNA Ctrl	138.722	104.904	88.8204	66.6723	115.364	85.5166	90.6058	69.2764	90.0022	75.5125	122.635	151.968	102.356	98.5632	101.255	99.6542	100.114	5.83057
	PLCβ4-shRNA Aβ	79.5792	91.8141	61.7681	89.9162	70.5089	58.9421	56.0136	73.1406	73.2136	121.294	99.4928	98.1035	68.3221	74.8291	70.5235	78.6523	79.1321	4.29535
	PLCβ4-shRNA DMSO	168.302	80.1067	104.464	61.7541	65.518	103.25	91.3816	106.897	89.5197	106.486	72.3377	129.837	102.385	98.5623	99.5623	78.5243	97.4306	6.46653

## Sheet: sfigure 10
	sfigure 10b upper
		Replicate-1	Replicate-2	Replicate-3	Replicate-4	Replicate-5	Replicate-6	Replicate-7	Replicate-8	Replicate-9	Replicate-10	Replicate-11	Replicate-12	Replicate-13	Replicate-14	Mean	SEM
	Ctrl-Ctrl	105.069	94.1453	122.492	109.622	106.696	89.7087	84.9503	76.873	110.444	69.8485	116.556	94.842	98.5438	120.895	100.049	4.27625
	Ctrl-Aβ	36.5899	63.6272	76.5028	43.2407	28.6462	35.5371	47.6111	63.6789	63.733	47.8841					50.7051	4.89864
	Ctrl-DHPG	76.9029	27.6185	53.6996	79.921	23.6755	61.847	49.6781	51.4937	43.9175	22.0104	41.6661	35.8533	19.961		45.2496	5.47037
	Ctrl-DMSO	63.805	80.0484	108.453	114.558	91.3422	67.5817	101.074	101.394	81.7484	110.734	74.8841	61.9177			88.1283	5.47632
		Replicate-1	Replicate-2	Replicate-3	Replicate-4	Replicate-5	Replicate-6	Replicate-7	Replicate-8	Replicate-9	Replicate-10	Replicate-11	Replicate-12	Mean	SEM
	6D11-Ctrl	56.852	70.162	180.351	133.454	59.8628	103.219	54.9561	38.6001	152.085	79.698			92.924	15.0451
	6D11-Aβ	95.3614	71.3654	102.743	69.8464	70.5443	67.3145	76.1264	68.25	51.4694	50.5726	109.661	73.8989	75.5961	5.2933
	6D11-DHPG	53.4812	16.6362	32.3624	45.022	55.6686	23.6974	35.1643	51.8628	58.973	25.2496	49.2129	21.1998	39.0442	4.3445
	6D11-DMSO	81.1414	126.015	82.9234	95.4228	108.673	110.831	104.305	94.858	74.162	112.834	84.5845	124.27	100.002	4.95546
	sfigure 10b bottom
		Replicate-1	Replicate-2	Replicate-3	Replicate-4	Replicate-5	Replicate-6	Replicate-7	Replicate-8	Replicate-9	Replicate-10	Replicate-11	Replicate-12	Replicate-13	Replicate-14	Mean	SEM
	Ctrl-Ctrl	72.7443	107.608	90.139	135.609	129.459	109.517	89.832	84.5355	80.5555	115.321	90.4738	105.93	77.7728	111.05	100.039	5.14719
	Ctrl-Aβ	33.0881	9.01295	35.7118	30.0645	109.941	18.8512	44.1343	42.5916	57.3422	22.1695					40.2907	8.88554
	Ctrl-DHPG	73.7389	66.0835	54.0923	99.7897	22.0085	40.5846	53.9578	22.3394	60.3544	34.9452	63.1598	32.8709	30.0272		50.304	6.28851
	Ctrl-DMSO	90.6659	79.3308	106.268	82.3395	72.2657	91.4639	96.1478	97.0462	96.3061	87.123	75.8532	100.586	81.8899		89.022	2.83665
		Replicate-1	Replicate-2	Replicate-3	Replicate-4	Replicate-5	Replicate-6	Replicate-7	Replicate-8	Replicate-9	Replicate-10	Replicate-11	Replicate-12	Mean	SEM
	6D11-Ctrl	111.269	33.3435	150.837	64.5095	88.5513	82.3127	129.272	66.5056	100.299	66.6897			89.3589	10.9616
	6D11-Aβ	83.6969	79.1116	91.0141	90.9751	74.9547	66.6561	81.9658	63.195	110.363	96.2098	66.3253	90.8039	82.9393	4.01771
	6D11-DHPG	16.1397	19.7655	29.0146	22.3113	27.8879	39.008	29.5085	61.3539	86.4326	35.9004	77.5802	17.2224	38.5104	6.85528
	6D11-DMSO	99.2201	89.6929	70.6411	105.935	96.0636	92.0977	92.8727	73.8468	107.542	80.2722	100.625	87.5136	91.3602	3.39714

[truncated: 5 more sheets: sfigure 11, sfigure 12, sfigure 13, sfigure 14, sfigure 15]
